# Supplementary material for: Novel mutational landscapes and expression signatures of lung squamous cell carcinoma
Source: Oncotarget. 2017 Dec 27;9(7):7424–41. doi: 10.18632/oncotarget.23716 (PMC5800913; doi:10.18632/oncotarget.23716)
Supplement: Supplementary file 2 [file oncotarget-09-7424-s002.xlsx]

## Sheet: SupTableS2
Chr	Start	End	Ref	Alt	Gene	AAChange	ExonicFunc
chr8	106705933	106705933	C	-	Bean1	p.L14fs	frameshift deletion
chr4	126891989	126891989	C	-	Dlgap3	p.S553fs	frameshift deletion
chr2	155845660	155845660	G	-	Fer1l4	p.S1824fs	frameshift deletion
chr11	67523145	67523145	C	-	Glp2r	p.V460fs	frameshift deletion
chr7	46664075	46664075	G	-	Gm5114	p.S497fs	frameshift deletion
chr8	77524918	77524918	T	-	Hmgxb4	p.A210fs	frameshift deletion
chrX	148335539	148335539	G	-	Huwe1	p.L2137fs	frameshift deletion
chr7	147109675	147109675	C	-	Kndc1	p.S999fs	frameshift deletion
chr16	32755254	32755254	C	-	Muc4	p.T1681fs	frameshift deletion
chr7	115539575	115539575	C	-	Olfr495	p.S314fs	frameshift deletion
chr2	32475183	32475183	T	-	St6galnac6	p.V344fs	frameshift deletion
chr17	47490865	47490865	C	-	Trerf1	p.T1090fs	frameshift deletion
chr5	111706116	111706116	C	-	Ttc28	p.S1565fs	frameshift deletion
chr17	23482058	23482058	T	-	Vmn2r115	p.A79fs	frameshift deletion
chr17	34644960	34644960	A	-	Btnl6	p.E514fs	frameshift deletion
chr9	105836537	105836537	A	-	Col6a5	p.F704fs	frameshift deletion
chr6	6831590	6831590	C	-	Dlx5	p.S99fs	frameshift deletion
chr8	44760997	44760997	G	-	Gm5347	p.D107fs	frameshift deletion
chr10	40403278	40403278	C	-	Mettl24	p.G39fs	frameshift deletion
chr1	112005352	112005352	T	-	Cdh7	p.I562fs	frameshift deletion
chr9	105780920	105780920	A	-	Col6a5	p.V2212fs	frameshift deletion
chr7	148660964	148660964	T	-	Polr2l	p.A20fs	frameshift deletion
chr17	24090333	24090333	C	-	Sbpl	p.E193fs	frameshift deletion
chr4	125842811	125842811	C	-	Thrap3	p.R895fs	frameshift deletion
chr5	21167328	21167328	T	-	Armc10	p.L271fs	frameshift deletion
chr4	143204913	143204913	T	-	Gm13083	p.Y3fs	frameshift deletion
chr17	35325324	35325324	C	-	Lst1	p.G4fs	frameshift deletion
chr9	38077020	38077020	A	-	Olfr895	p.V307fs	frameshift deletion
chr7	13891273	13891273	C	-	Lig1	p.Q687fs	frameshift deletion
chr7	93024447	93024447	T	-	Vmn2r73	p.M1fs	frameshift deletion
chr13	23324875	23324875	A	-	Vmn1r222	p.F12fs	frameshift deletion
chr12	40949456	40949456	T	-	Ifrd1	p.G30fs	frameshift deletion
chr8	116657547	116657547	G	-	Nudt7	p.R17fs	frameshift deletion
chr8	32272209	32272209	T	-	Mak16	p.D207fs	frameshift deletion
chr16	30601515	30601515	C	-	Fam43a	p.C277fs	frameshift deletion
chr5	38691528	38691528	G	-	Otop1	p.V464fs	frameshift deletion
chr16	17209069	17209069	C	-	Rimbp3	p.L88fs	frameshift deletion
chr12	9042699	9042699	G	-	Ttc32	p.S147fs	frameshift deletion
chr16	64926752	64926752	T	-	Htr1f	p.M1fs	frameshift deletion
chr13	67543728	67543728	T	-	Zfp874a	p.F258fs	frameshift deletion
chr4	46628069	46628069	A	-	Tbc1d2	p.L495fs	frameshift deletion
chr4	134079115	134079115	T	-	Aunip	p.T152fs	frameshift deletion
chr18	60756070	60756070	G	-	Synpo	p.G706fs	frameshift deletion
chr15	94182028	94182028	-	T	Adamts20	p.T513fs	frameshift insertion
chr7	3608491	3608491	-	C	Cnot3	p.N501fs	frameshift insertion
chr5	137041260	137041260	-	CTCC	Cux1	p.A103fs	frameshift insertion
chr3	28794604	28794604	-	A	Gm1527	p.T30fs	frameshift insertion
chr17	36305006	36305006	-	G	Gm8909	p.E71fs	frameshift insertion
chr10	22007044	22007044	-	AAAA	H60b	p.K237fs	frameshift insertion
chr9	75236064	75236064	-	CCCCA	Mapk6	p.E653fs	frameshift insertion
chr6	116490821	116490821	-	T	Olfr213	p.V117fs	frameshift insertion
chr19	16855258	16855258	-	T	Vps13a	p.M1fs	frameshift insertion
chr13	21576578	21576578	-	A	Zkscan4	p.G472fs	frameshift insertion
chr17	36246567	36246567	-	G	C920025E04Rik	p.T332fs	frameshift insertion
chr11	29363198	29363198	-	A	Ccdc88a	p.E579fs	frameshift insertion
chr12	109591133	109591133	-	GGTGAGGCGG	Cyp46a1	p.K281fs	frameshift insertion
chr1	173460634	173460634	-	G	Itln1	p.S226fs	frameshift insertion
chr13	17787414	17787414	-	G	Mplkip	p.G32fs	frameshift insertion
chr2	69587383	69587383	-	AAAA	Ppig	p.E401fs	frameshift insertion
chr7	7638782	7638782	-	TTTT	Vmn2r34	p.E123fs	frameshift insertion
chr7	51506115	51506115	-	CTAT	2410002F23Rik	p.A25fs	frameshift insertion
chr19	61251664	61251664	-	C	Gm7102	p.S79fs	frameshift insertion
chr11	73416413	73416413	-	T	Olfr384	p.T110fs	frameshift insertion
chr11	73416415	73416415	-	C	Olfr384	p.E111fs	frameshift insertion
chr15	82220451	82220451	-	TGGG	Cyp2d11	p.E386fs	frameshift insertion
chr8	19126353	19126353	-	T	Defb34	p.H20fs	frameshift insertion
chr6	23195803	23195803	-	G	Fezf1	p.P454fs	frameshift insertion
chr12	56700465	56700465	-	A	Insm2	p.P2fs	frameshift insertion
chr9	109973541	109973541	-	A	Map4	p.E930fs	frameshift insertion
chr6	113187994	113187994	-	G	Mtmr14	p.A12fs	frameshift insertion
chr13	23341161	23341161	-	A	Vmn1r223	p.Q19fs	frameshift insertion
chr14	79613286	79613286	-	C	Zfp957	p.G293fs	frameshift insertion
chr11	32187274	32187274	-	TAAA	Hbq1b	p.V56fs	frameshift insertion
chr6	130277115	130277115	-	TTTTTTTT	Klra3	p.E211fs	frameshift insertion
chr11	32141832	32141832	-	C	Nprl3	p.P125fs	frameshift insertion
chr19	13387864	13387864	-	T	Olfr1465	p.H304fs	frameshift insertion
chr7	107459319	107459319	-	G	P4ha3	p.S376fs	frameshift insertion
chr3	93455535	93455535	-	CT	Tdpoz2	p.C351fs	frameshift insertion
chr13	22975126	22975126	-	CA	Vmn1r212	p.Q302fs	frameshift insertion
chr10	21868439	21868439	-	A	E030030I06Rik	p.A127fs	frameshift insertion
chr14	44396733	44396733	-	GG	Ear1	p.N114fs	frameshift insertion
chr19	12040588	12040588	-	G	Osbp	p.A53fs	frameshift insertion
chr19	47187949	47187949	-	A	Pdcd11	p.E1028fs	frameshift insertion
chr8	73893094	73893094	-	A	Use1	p.Q174fs	frameshift insertion
chr1	173335296	173335296	-	CCTGGCCCTGGCCCAGG	Arhgap30	p.G459fs	frameshift insertion
chr15	76881865	76881865	-	TTGT	Apol6	p.L301fs	frameshift insertion
chr2	90687483	90687483	-	T	Mtch2	p.L10fs	frameshift insertion
chr11	72029196	72029196	-	GGCGAGACAAGCAAGCCGCTC	4930563E22Rik	p.R122delinsRRDKQAAR	nonframeshift insertion
chr18	67564961	67564961	-	CTCCTT	Afg3l2	p.E794delinsKEE	nonframeshift insertion
chr14	14845668	14845668	-	GCAGCA	Atxn7	p.R24delinsRQQ	nonframeshift insertion
chr14	14932932	14932932	-	TCC	Atxn7	p.S701delinsSS	nonframeshift insertion
chr14	67627570	67627570	-	GTT	Bnip3l	p.C18delinsNC	nonframeshift insertion
chr2	121223516	121223516	-	TCA	Catsper2	p.D416delinsDD	nonframeshift insertion
chr19	31158917	31158917	-	AGAGGGATGGAAGCA	Cstf2t	p.T454delinsTRGMEA	nonframeshift insertion
chr12	60259292	60259292	-	AGACAT	Ctage5	p.E256delinsEDI	nonframeshift insertion
chr4	141430669	141430669	-	GCCGCC	Efhd2	p.A38delinsAAA	nonframeshift insertion
chr19	5370058	5370058	-	GAG	Eif1ad	p.D162delinsDE	nonframeshift insertion
chr11	103054975	103054975	-	GCCACC	Fmnl1	p.V599delinsVPP	nonframeshift insertion
chr8	83139138	83139138	-	TCT	Frem3	p.D1387delinsDL	nonframeshift insertion
chr18	60430522	60430522	-	CCC	Gm4841	p.D51delinsGD	nonframeshift insertion
chr18	60430524	60430524	-	CCT	Gm4841	p.G50delinsGG	nonframeshift insertion
chr17	79241506	79241506	-	GAGGAA	Gpatch11	p.T198delinsTEE	nonframeshift insertion
chr2	21748232	21748232	-	AGG	Gpr158	p.Q839delinsQE	nonframeshift insertion
chr14	27895862	27895862	-	CGG	Il17rd	p.P69delinsPG	nonframeshift insertion
chr11	99250584	99250584	-	CCTCCT	Krt10	p.G21delinsGGG	nonframeshift insertion
chrX	93135963	93135963	-	TCT	Las1l	p.E558delinsEE	nonframeshift insertion
chr11	61303714	61303714	-	GCTGGT	Mapk7	p.A590delinsAPA	nonframeshift insertion
chr2	4929562	4929562	-	AGG	Mcm10	p.A102delinsPA	nonframeshift insertion
chr17	31664607	31664607	-	CCC	Ndufv3	p.A175delinsAP	nonframeshift insertion
chr19	46155842	46155842	-	CAGCAGCAG	Nolc1	p.A225delinsASSS	nonframeshift insertion
chr7	110246819	110246819	-	TTA	Olfr585	p.C188delinsCY	nonframeshift insertion
chr7	110246821	110246821	-	ATC	Olfr585	p.Y189delinsYH	nonframeshift insertion
chr4	150384525	150384525	-	ACGGAC	Per3	p.S971delinsCPS	nonframeshift insertion
chr6	122273599	122273599	-	TGCTGC	Phc1	p.Q394delinsQQQ	nonframeshift insertion
chr15	102292603	102292603	-	CTC	Prr13	p.H124delinsHS	nonframeshift insertion
chr6	124864471	124864471	-	TCT	Ptms	p.E70delinsEE	nonframeshift insertion
chr12	118114810	118114810	-	GAG	Ptprn2	p.S493delinsSE	nonframeshift insertion
chr14	52769213	52769213	-	GAA	Rpgrip1	p.E771delinsEE	nonframeshift insertion
chr7	29803811	29803811	-	GGCTCC	Ryr1	p.P4490delinsPEP	nonframeshift insertion
chr12	105503374	105503374	-	GGT	Serpina3i	p.T20delinsTV	nonframeshift insertion
chr9	110140336	110140336	-	CAG	Smarcc1	p.P1078delinsPQ	nonframeshift insertion
chr4	131456675	131456675	-	AGC	Srsf4	p.S388delinsSS	nonframeshift insertion
chr10	127720206	127720206	-	CAA	Stat2	p.G415delinsGN	nonframeshift insertion
chr11	94075766	94075766	-	CAG	Tob1	p.P271delinsPQ	nonframeshift insertion
chr11	62634192	62634192	-	GAA	Trim16	p.G62delinsGE	nonframeshift insertion
chr2	164732968	164732968	-	TCC	Zfp335	p.D310delinsED	nonframeshift insertion
chr5	145942073	145942073	-	CAGCAGCAGCAGCAG	Cpsf4	p.X212delinsX	nonframeshift insertion
chr7	29956494	29956494	-	GCGGCG	Ggn	p.A129delinsAAA	nonframeshift insertion
chr15	98680018	98680018	-	TGC	Kmt2d	p.H3285delinsQH	nonframeshift insertion
chr4	136099100	136099100	-	GCCTCTTCAGAGGTG	Luzp1	p.S906delinsSASSEV	nonframeshift insertion
chr5	130384512	130384512	-	CCGCCG	Nupr1l	p.R17delinsRPP	nonframeshift insertion
chr18	37912297	37912297	-	AGCAGG	Pcdhgb7	p.Q289delinsQQE	nonframeshift insertion
chr2	124979949	124979949	-	ACCTTTGGCCACAAC	Slc12a1	p.Q95delinsQTFGHN	nonframeshift insertion
chr10	77667112	77667112	-	GAG	Trappc10	p.Q583delinsHS	nonframeshift insertion
chr11	67669221	67669221	-	GGGCAGGGGATGAACCTC	Usp43	p.L1049delinsRGSSPAL	nonframeshift insertion
chr19	5718548	5718548	-	CTG	Ehbp1l1	p.K909delinsTE	nonframeshift insertion
chr11	102063460	102063460	-	TCC	Hdac5	p.E588delinsEE	nonframeshift insertion
chr11	99476025	99476025	-	GCAGCAGCAGGGCTG	Krtap2-4	p.R25delinsQPCCCR	nonframeshift insertion
chr11	82613045	82613045	-	CAAGGGCCC	Lig3	p.C869delinsCKGP	nonframeshift insertion
chr10	117601369	117601369	-	GGG	Mdm1	p.D572delinsEG	nonframeshift insertion
chr7	52302731	52302731	-	GGTGGTGGC	Prr12	p.P1043delinsPPPP	nonframeshift insertion
chr17	44872394	44872394	-	CTG	Runx2	p.E64delinsQE	nonframeshift insertion
chr5	123607577	123607577	-	GAG	Setd1b	p.T1066delinsTE	nonframeshift insertion
chr15	78823816	78823816	-	TCG	Triobp	p.D319delinsDR	nonframeshift insertion
chr7	30032624	30032624	-	CTT	2200002D01Rik	p.A112delinsKA	nonframeshift insertion
chr7	88222645	88222645	-	CTT	Alpk3	p.T212delinsTL	nonframeshift insertion
chr7	88222648	88222648	-	CTC	Alpk3	p.L213delinsLL	nonframeshift insertion
chr4	145661094	145661094	-	CAT	Gm13247	p.A109delinsDA	nonframeshift insertion
chr1	39727352	39727352	-	TCC	Rfx8	p.E453delinsEE	nonframeshift insertion
chr5	130075621	130075621	-	GCCCACTCA	Sfswap	p.S877delinsSAHS	nonframeshift insertion
chr11	21785017	21785017	-	GAG	Wdpcp	p.E672delinsEE	nonframeshift insertion
chr4	132618669	132618669	-	CCT	Ahdc1	p.P435delinsPP	nonframeshift insertion
chr2	57900478	57900478	-	CTT	Ermn	p.V178delinsEV	nonframeshift insertion
chr17	24839487	24839487	-	TTG	Tbl3	p.K458delinsNK	nonframeshift insertion
chr17	24839488	24839488	-	TGA	Tbl3	p.K458delinsIK	nonframeshift insertion
chr17	47923040	47923040	-	CAG	Tfeb	p.Q94delinsQQ	nonframeshift insertion
chr11	66339194	66339194	-	GCCGCC	Shisa6	p.A91delinsAAA	nonframeshift insertion
chr9	65952731	65952731	-	TTC	Snx1	p.Q138delinsEQ	nonframeshift insertion
chr3	92375877	92375877	-	CTG	Ivl	p.E268delinsQE	nonframeshift insertion
chr4	137845223	137845223	-	CGT	Kif17	p.N434delinsNV	nonframeshift insertion
chr7	134702067	134702067	-	CCA	Srcap	p.P2534delinsPT	nonframeshift insertion
chr2	174470965	174470965	-	TCC	Zfp831	p.F644delinsFP	nonframeshift insertion
chr18	34752628	34752628	-	CGA	4933408B17Rik	p.G125delinsGR	nonframeshift insertion
chr18	37836309	37836309	-	CTG	Pcdhga3	p.R720delinsRL	nonframeshift insertion
chr17	34169077	34169077	-	GCGGCG	Rxrb	p.P45delinsPAA	nonframeshift insertion
chr2	67363602	67363602	-	TAA	Xirp2	p.F3550delinsFN	nonframeshift insertion
chr6	125072150	125072150	-	TCCCTG	Chd4	p.P1590delinsLPA	nonframeshift insertion
chr10	83185753	83185753	C	T	1500009L16Rik	p.T7M	nonsynonymous SNV
chr19	3965846	3965846	A	G	1700055N04Rik	p.Q272R	nonsynonymous SNV
chr19	3966004	3966004	G	A	1700055N04Rik	p.G325R	nonsynonymous SNV
chr19	6213395	6213395	A	T	1700123I01Rik	p.R160W	nonsynonymous SNV
chr11	99698722	99698722	C	A	2300003K06Rik	p.C203F	nonsynonymous SNV
chr13	66532244	66532244	T	A	2410141K09Rik	p.H372L	nonsynonymous SNV
chr13	66532278	66532278	T	C	2410141K09Rik	p.S361G	nonsynonymous SNV
chr13	66532346	66532346	G	C	2410141K09Rik	p.T338R	nonsynonymous SNV
chr13	66532422	66532422	C	T	2410141K09Rik	p.G313S	nonsynonymous SNV
chr13	66532424	66532424	C	T	2410141K09Rik	p.S312N	nonsynonymous SNV
chr13	66532431	66532431	C	A	2410141K09Rik	p.G310C	nonsynonymous SNV
chr13	66532598	66532598	C	G	2410141K09Rik	p.R254T	nonsynonymous SNV
chr12	72251335	72251335	G	A	2700049A03Rik	p.V232I	nonsynonymous SNV
chr12	72268152	72268152	A	G	2700049A03Rik	p.H722R	nonsynonymous SNV
chr14	50392889	50392889	T	G	3632451O06Rik	p.R345S	nonsynonymous SNV
chr14	50392894	50392894	T	C	3632451O06Rik	p.M344V	nonsynonymous SNV
chr14	50392902	50392902	T	C	3632451O06Rik	p.E341G	nonsynonymous SNV
chr7	48248690	48248690	C	A	4930433I11Rik	p.L138M	nonsynonymous SNV
chr7	48248721	48248721	A	T	4930433I11Rik	p.K148M	nonsynonymous SNV
chr7	48248991	48248991	T	A	4930433I11Rik	p.V238E	nonsynonymous SNV
chr7	48249002	48249002	T	G	4930433I11Rik	p.S242A	nonsynonymous SNV
chr7	48249138	48249138	C	G	4930433I11Rik	p.T287R	nonsynonymous SNV
chr7	48249159	48249159	T	C	4930433I11Rik	p.I294T	nonsynonymous SNV
chr7	48249200	48249200	A	G	4930433I11Rik	p.K308E	nonsynonymous SNV
chr7	48249215	48249215	C	G	4930433I11Rik	p.P313A	nonsynonymous SNV
chr7	48249708	48249708	C	T	4930433I11Rik	p.S477F	nonsynonymous SNV
chr16	64766590	64766590	A	G	4930453N24Rik	p.L199S	nonsynonymous SNV
chr16	64770632	64770632	C	T	4930453N24Rik	p.D20N	nonsynonymous SNV
chr19	59049495	59049495	G	A	4930506M07Rik	p.T626M	nonsynonymous SNV
chrX	86998530	86998530	A	C	4932429P05Rik	p.I210L	nonsynonymous SNV
chr1	133594455	133594455	G	A	5430435G22Rik	p.E35K	nonsynonymous SNV
chr5	9266367	9266367	T	G	9330182L06Rik	p.W33G	nonsynonymous SNV
chr7	49869279	49869279	A	G	9830147E19Rik	p.L169S	nonsynonymous SNV
chr14	70559147	70559147	C	A	9930012K11Rik	p.G14V	nonsynonymous SNV
chr1	85097135	85097135	C	T	A530032D15Rik	p.R56Q	nonsynonymous SNV
chr1	85097255	85097255	T	C	A530032D15Rik	p.D16G	nonsynonymous SNV
chr2	103963265	103963265	C	A	A930018P22Rik	p.P93H	nonsynonymous SNV
chr7	53360859	53360859	G	T	Abcc8	p.A1535E	nonsynonymous SNV
chr7	86237340	86237340	G	A	Acan	p.C533Y	nonsynonymous SNV
chr11	105829414	105829414	A	G	Ace	p.Q40R	nonsynonymous SNV
chr11	20000887	20000887	G	A	Actr2	p.P33L	nonsynonymous SNV
chr11	20000900	20000900	C	T	Actr2	p.E29K	nonsynonymous SNV
chr11	20000935	20000935	A	G	Actr2	p.F17S	nonsynonymous SNV
chr11	102623569	102623569	G	A	Adam11	p.V58I	nonsynonymous SNV
chr18	58997165	58997165	A	G	Adamts19	p.T56A	nonsynonymous SNV
chr9	90094629	90094629	C	T	Adamts7	p.R1590C	nonsynonymous SNV
chr10	79805678	79805678	C	T	Adamtsl5	p.V204M	nonsynonymous SNV
chr8	86265030	86265030	C	T	Adgre5	p.G3S	nonsynonymous SNV
chr5	81758880	81758880	C	G	Adgrl3	p.Q52E	nonsynonymous SNV
chr5	113370654	113370654	C	A	Adrbk2	p.V244L	nonsynonymous SNV
chr5	113370673	113370673	T	A	Adrbk2	p.K237N	nonsynonymous SNV
chr5	113370704	113370704	G	C	Adrbk2	p.S227W	nonsynonymous SNV
chr5	113370747	113370747	G	A	Adrbk2	p.P213S	nonsynonymous SNV
chr12	113858382	113858382	A	G	Adssl1	p.K18R	nonsynonymous SNV
chr11	114862252	114862252	C	T	AF251705	p.E37K	nonsynonymous SNV
chr11	114862261	114862261	C	T	AF251705	p.A34T	nonsynonymous SNV
chr5	104279774	104279774	C	A	Aff1	p.L1205M	nonsynonymous SNV
chr1	38266735	38266735	T	C	Aff3	p.N712S	nonsynonymous SNV
chr6	34789342	34789342	A	T	Agbl3	p.K491M	nonsynonymous SNV
chr19	9076670	9076670	G	A	Ahnak	p.R276Q	nonsynonymous SNV
chr19	9076960	9076960	G	C	Ahnak	p.E373Q	nonsynonymous SNV
chr19	9079681	9079681	C	A	Ahnak	p.L1280I	nonsynonymous SNV
chr19	9079897	9079897	A	G	Ahnak	p.I1352V	nonsynonymous SNV
chr19	9080836	9080836	G	A	Ahnak	p.V1665M	nonsynonymous SNV
chr19	9082618	9082618	T	C	Ahnak	p.S2259P	nonsynonymous SNV
chr19	9083375	9083375	C	G	Ahnak	p.A2511G	nonsynonymous SNV
chr19	9083411	9083411	C	T	Ahnak	p.A2523V	nonsynonymous SNV
chr19	9083416	9083416	A	C	Ahnak	p.I2525L	nonsynonymous SNV
chr19	9083783	9083783	G	A	Ahnak	p.S2647N	nonsynonymous SNV
chr19	9083793	9083793	T	G	Ahnak	p.N2650K	nonsynonymous SNV
chr19	9083956	9083956	G	C	Ahnak	p.V2705L	nonsynonymous SNV
chr19	9083963	9083963	G	C	Ahnak	p.G2707A	nonsynonymous SNV
chr19	9083975	9083975	T	C	Ahnak	p.V2711A	nonsynonymous SNV
chr19	9084358	9084358	A	G	Ahnak	p.M2839V	nonsynonymous SNV
chr19	9086476	9086476	G	A	Ahnak	p.V3545M	nonsynonymous SNV
chr19	9086537	9086537	A	G	Ahnak	p.D3565G	nonsynonymous SNV
chr19	9086608	9086608	A	G	Ahnak	p.I3589V	nonsynonymous SNV
chr19	9086610	9086610	A	G	Ahnak	p.I3589M	nonsynonymous SNV
chr19	9086887	9086887	C	A	Ahnak	p.L3682I	nonsynonymous SNV
chr19	9086901	9086901	T	G	Ahnak	p.D3686E	nonsynonymous SNV
chr19	9087023	9087023	C	G	Ahnak	p.A3727G	nonsynonymous SNV
chr19	9087244	9087244	A	G	Ahnak	p.M3801V	nonsynonymous SNV
chr19	9087623	9087623	T	C	Ahnak	p.V3927A	nonsynonymous SNV
chr19	9089233	9089233	C	T	Ahnak	p.P4464S	nonsynonymous SNV
chr19	5425250	5425250	G	A	AI837181	p.G28R	nonsynonymous SNV
chr11	61027753	61027753	T	A	Aldh3a1	p.I154N	nonsynonymous SNV
chr11	61029887	61029887	A	G	Aldh3a1	p.H305R	nonsynonymous SNV
chr19	3979347	3979347	C	T	Aldh3b2	p.T240I	nonsynonymous SNV
chr11	68947503	68947503	G	A	Aloxe3	p.G341S	nonsynonymous SNV
chrX	141914650	141914650	C	G	Amot	p.M409I	nonsynonymous SNV
chr2	25128070	25128070	C	T	Anapc2	p.A12V	nonsynonymous SNV
chr12	112215076	112215076	T	C	Ankrd9	p.K212E	nonsynonymous SNV
chr17	28175046	28175046	A	T	Anks1	p.I673F	nonsynonymous SNV
chr17	28195765	28195765	C	A	Anks1	p.L1121M	nonsynonymous SNV
chr14	21287119	21287119	C	T	Anxa7	p.G134R	nonsynonymous SNV
chr13	20942949	20942949	C	T	Aoah	p.L97F	nonsynonymous SNV
chr14	49705976	49705976	G	T	Ap5m1	p.V483L	nonsynonymous SNV
chr17	4996460	4996460	G	T	Arid1b	p.G456C	nonsynonymous SNV
chr11	101528447	101528447	C	A	Arl4d	p.L162I	nonsynonymous SNV
chr4	117599402	117599402	C	G	Artn	p.V159L	nonsynonymous SNV
chr18	22683299	22683299	C	T	Asxl3	p.T1955I	nonsynonymous SNV
chrX	57501095	57501095	A	T	Atp11c	p.Y891N	nonsynonymous SNV
chr16	30354362	30354362	G	T	Atp13a3	p.A261E	nonsynonymous SNV
chrX	35686885	35686885	A	C	Atp1b4	p.N349H	nonsynonymous SNV
chr10	98479576	98479576	G	T	Atp2b1	p.G1027V	nonsynonymous SNV
chr9	95774614	95774614	T	C	Atr	p.V820A	nonsynonymous SNV
chr9	95774635	95774635	A	T	Atr	p.N827I	nonsynonymous SNV
chr9	95776034	95776034	T	A	Atr	p.S943T	nonsynonymous SNV
chr9	95810937	95810937	G	A	Atr	p.R1631H	nonsynonymous SNV
chr4	126530428	126530428	C	A	AU040320	p.P993H	nonsynonymous SNV
chr15	79091873	79091873	A	G	Baiap2l2	p.L288S	nonsynonymous SNV
chr17	72098662	72098662	G	T	BC027072	p.A1120D	nonsynonymous SNV
chr4	143162221	143162221	A	C	BC080695	p.D277A	nonsynonymous SNV
chr16	23971525	23971525	A	T	Bcl6	p.S507T	nonsynonymous SNV
chr7	20092794	20092794	C	T	Bloc1s3	p.A53T	nonsynonymous SNV
chr14	67627537	67627537	C	T	Bnip3l	p.A29T	nonsynonymous SNV
chr7	133840098	133840098	T	A	Bola2	p.L64H	nonsynonymous SNV
chr5	107788661	107788661	C	T	Brdt	p.R601W	nonsynonymous SNV
chr5	125935106	125935106	C	T	Bri3bp	p.R249C	nonsynonymous SNV
chr11	114653169	114653169	C	T	Btbd17	p.G344R	nonsynonymous SNV
chr10	80118975	80118975	C	T	Btbd2	p.V101M	nonsynonymous SNV
chr2	118457560	118457560	T	A	Bub1b	p.L726I	nonsynonymous SNV
chr10	45066099	45066099	T	C	Bves	p.L173P	nonsynonymous SNV
chr10	45067591	45067591	A	T	Bves	p.R180S	nonsynonymous SNV
chr10	45067635	45067635	C	T	Bves	p.P195L	nonsynonymous SNV
chr1	85253984	85253984	C	T	C130026I21Rik	p.R143K	nonsynonymous SNV
chr16	49016131	49016131	T	C	C330027C09Rik	p.M764T	nonsynonymous SNV
chr4	100649061	100649061	G	A	Cachd1	p.S810N	nonsynonymous SNV
chr4	100663475	100663475	G	A	Cachd1	p.D1061N	nonsynonymous SNV
chr4	100675544	100675544	G	A	Cachd1	p.V1236I	nonsynonymous SNV
chrX	7187344	7187344	G	A	Cacna1f	p.V133M	nonsynonymous SNV
chr17	25529071	25529071	C	T	Cacna1h	p.G566E	nonsynonymous SNV
chr15	80189298	80189298	C	A	Cacna1i	p.L409M	nonsynonymous SNV
chr15	80192553	80192553	G	A	Cacna1i	p.E573K	nonsynonymous SNV
chr2	121223338	121223338	C	T	Catsper2	p.E476K	nonsynonymous SNV
chr2	121223468	121223468	T	A	Catsper2	p.E432D	nonsynonymous SNV
chr6	29368084	29368084	C	G	Ccdc136	p.C850W	nonsynonymous SNV
chr6	29368089	29368089	A	T	Ccdc136	p.K852M	nonsynonymous SNV
chr3	35924859	35924859	T	C	Ccdc144b	p.T224A	nonsynonymous SNV
chr3	35931829	35931829	A	C	Ccdc144b	p.F179L	nonsynonymous SNV
chr3	35949575	35949575	G	C	Ccdc144b	p.P20A	nonsynonymous SNV
chr2	104767123	104767123	A	T	Ccdc73	p.L91F	nonsynonymous SNV
chr2	104791745	104791745	A	T	Ccdc73	p.I172L	nonsynonymous SNV
chr9	44225212	44225212	G	C	Ccdc84	p.S122C	nonsynonymous SNV
chr9	44225213	44225213	A	T	Ccdc84	p.S122T	nonsynonymous SNV
chr19	5456979	5456979	A	T	Ccdc85b	p.L140H	nonsynonymous SNV
chr19	6928520	6928520	A	G	Ccdc88b	p.S515P	nonsynonymous SNV
chr19	6930160	6930160	A	C	Ccdc88b	p.I300M	nonsynonymous SNV
chr1	129688251	129688251	A	G	Ccnt2	p.I104V	nonsynonymous SNV
chr19	4825559	4825559	A	C	Ccs	p.I259M	nonsynonymous SNV
chr8	126383040	126383040	C	G	Ccsap	p.G91R	nonsynonymous SNV
chr8	126383046	126383046	C	T	Ccsap	p.E89K	nonsynonymous SNV
chr16	44821022	44821022	G	A	Cd200r4	p.G5E	nonsynonymous SNV
chr16	44833097	44833097	C	T	Cd200r4	p.A85V	nonsynonymous SNV
chr16	44833259	44833259	A	G	Cd200r4	p.E139G	nonsynonymous SNV
chr1	173504015	173504015	T	G	Cd244	p.Y89D	nonsynonymous SNV
chr1	173504019	173504019	G	A	Cd244	p.G90E	nonsynonymous SNV
chr1	173504094	173504094	G	A	Cd244	p.G115D	nonsynonymous SNV
chr1	173504100	173504100	A	G	Cd244	p.K117R	nonsynonymous SNV
chr1	173504124	173504124	T	G	Cd244	p.L125R	nonsynonymous SNV
chr1	173504132	173504132	C	T	Cd244	p.L128F	nonsynonymous SNV
chr1	173504261	173504261	G	C	Cd244	p.K141N	nonsynonymous SNV
chr1	173504262	173504262	C	G	Cd244	p.P142A	nonsynonymous SNV
chr1	173504302	173504302	T	C	Cd244	p.L155S	nonsynonymous SNV
chr1	173508089	173508089	C	A	Cd244	p.R304S	nonsynonymous SNV
chr11	114754599	114754599	G	C	Cd300a	p.E40Q	nonsynonymous SNV
chr11	114754621	114754621	G	A	Cd300a	p.R47Q	nonsynonymous SNV
chr11	114754666	114754666	T	G	Cd300a	p.V62G	nonsynonymous SNV
chr11	114754677	114754677	A	G	Cd300a	p.I66V	nonsynonymous SNV
chr11	114817618	114817618	C	A	Cd300c	p.A222S	nonsynonymous SNV
chr11	114817663	114817663	A	C	Cd300c	p.L207V	nonsynonymous SNV
chr11	114818850	114818850	C	T	Cd300c	p.S177N	nonsynonymous SNV
chr11	114818902	114818902	C	G	Cd300c	p.A160P	nonsynonymous SNV
chr11	114818947	114818947	G	T	Cd300c	p.R145S	nonsynonymous SNV
chr11	114848619	114848619	T	G	Cd300ld	p.Q127P	nonsynonymous SNV
chr11	114848866	114848866	A	C	Cd300ld	p.Y45D	nonsynonymous SNV
chr11	114848872	114848872	A	T	Cd300ld	p.S43T	nonsynonymous SNV
chr11	114848938	114848938	A	G	Cd300ld	p.S21P	nonsynonymous SNV
chr11	114848941	114848941	C	T	Cd300ld	p.D20N	nonsynonymous SNV
chr11	114985581	114985581	T	C	Cd300lf	p.S166G	nonsynonymous SNV
chr11	114987443	114987443	T	C	Cd300lf	p.T123A	nonsynonymous SNV
chr11	114987469	114987469	C	G	Cd300lf	p.G114A	nonsynonymous SNV
chr11	114987598	114987598	G	T	Cd300lf	p.A71E	nonsynonymous SNV
chr11	114987599	114987599	C	T	Cd300lf	p.A71T	nonsynonymous SNV
chr11	114987616	114987616	G	A	Cd300lf	p.T65I	nonsynonymous SNV
chr11	114987620	114987620	T	C	Cd300lf	p.K64E	nonsynonymous SNV
chr11	114987628	114987628	C	T	Cd300lf	p.R61K	nonsynonymous SNV
chr11	114987635	114987635	G	A	Cd300lf	p.P59S	nonsynonymous SNV
chr11	114987643	114987643	T	C	Cd300lf	p.Q56R	nonsynonymous SNV
chr7	150248438	150248438	G	C	Cd81	p.R36P	nonsynonymous SNV
chr12	112559363	112559363	C	A	Cdc42bpb	p.A566S	nonsynonymous SNV
chr12	119113170	119113170	C	A	Cdca7l	p.T301K	nonsynonymous SNV
chr14	55251173	55251173	A	G	Cdh24	p.L708S	nonsynonymous SNV
chr5	124796104	124796104	T	A	Cdk2ap1	p.R113W	nonsynonymous SNV
chr4	70025107	70025107	T	G	Cdk5rap2	p.E146D	nonsynonymous SNV
chr4	70025111	70025111	T	A	Cdk5rap2	p.K145I	nonsynonymous SNV
chr4	70025119	70025119	C	A	Cdk5rap2	p.Q142H	nonsynonymous SNV
chr9	103257523	103257523	A	T	Cdv3	p.N272K	nonsynonymous SNV
chr9	103267572	103267572	C	T	Cdv3	p.G43S	nonsynonymous SNV
chr8	107542345	107542345	G	A	Ces2h	p.V404M	nonsynonymous SNV
chr16	44475425	44475425	C	G	Cfap44	p.L1658V	nonsynonymous SNV
chr14	47452036	47452036	C	A	Cgrrf1	p.T29N	nonsynonymous SNV
chr2	160878590	160878590	T	A	Chd6	p.N29Y	nonsynonymous SNV
chr14	52818301	52818301	G	A	Chd8	p.A2572V	nonsynonymous SNV
chr14	52818310	52818310	A	T	Chd8	p.M2569K	nonsynonymous SNV
chr14	56373383	56373383	G	T	Cideb	p.L184M	nonsynonymous SNV
chr5	116301282	116301282	T	C	Cit	p.V73A	nonsynonymous SNV
chr5	116397978	116397978	C	T	Cit	p.A864V	nonsynonymous SNV
chr4	126250482	126250482	A	T	Clspn	p.E632V	nonsynonymous SNV
chr4	126250490	126250490	T	A	Clspn	p.F635I	nonsynonymous SNV
chr4	84530525	84530525	A	T	Cntln	p.S53C	nonsynonymous SNV
chr4	84619789	84619789	A	G	Cntln	p.N336D	nonsynonymous SNV
chr4	84619802	84619802	A	T	Cntln	p.Q340L	nonsynonymous SNV
chr3	52793889	52793889	G	A	Cog6	p.P562S	nonsynonymous SNV
chrX	138103571	138103571	G	A	Col4a5	p.G1311S	nonsynonymous SNV
chrX	138103593	138103593	T	C	Col4a5	p.L1318P	nonsynonymous SNV
chr9	20604706	20604706	G	T	Col5a3	p.P522H	nonsynonymous SNV
chr11	90499820	90499820	T	C	Cox11	p.L106P	nonsynonymous SNV
chr11	113561177	113561177	G	A	Cpsf4l	p.A155V	nonsynonymous SNV
chr11	113561192	113561192	A	G	Cpsf4l	p.V150A	nonsynonymous SNV
chr11	113561218	113561218	T	C	Cpsf4l	p.M259V	nonsynonymous SNV
chr11	113561286	113561286	A	G	Cpsf4l	p.S119P	nonsynonymous SNV
chr3	92952140	92952140	G	A	Crnn	p.G104S	nonsynonymous SNV
chr3	92953301	92953301	C	T	Crnn	p.P491S	nonsynonymous SNV
chr7	16456531	16456531	G	A	Crx	p.P45L	nonsynonymous SNV
chr3	81758153	81758153	G	A	Ctso	p.A304T	nonsynonymous SNV
chr5	146202891	146202891	T	C	Cyp3a16	p.I396M	nonsynonymous SNV
chr5	146228353	146228353	C	T	Cyp3a16	p.V50I	nonsynonymous SNV
chr5	146520492	146520492	A	C	Cyp3a41a	p.M161R	nonsynonymous SNV
chr5	146520631	146520631	T	C	Cyp3a41a	p.K141R	nonsynonymous SNV
chr5	146529541	146529541	T	G	Cyp3a41a	p.K42T	nonsynonymous SNV
chr5	146343424	146343424	T	G	Cyp3a41a	p.K42T	nonsynonymous SNV
chr5	146591174	146591174	A	G	Cyp3a44	p.M394T	nonsynonymous SNV
chr5	146591262	146591262	G	A	Cyp3a44	p.L365F	nonsynonymous SNV
chr5	146602262	146602262	A	C	Cyp3a44	p.S278A	nonsynonymous SNV
chr5	146603197	146603197	A	C	Cyp3a44	p.N264K	nonsynonymous SNV
chr5	146603261	146603261	T	C	Cyp3a44	p.N243S	nonsynonymous SNV
chr5	146603305	146603305	T	G	Cyp3a44	p.L228F	nonsynonymous SNV
chr5	146606329	146606329	A	T	Cyp3a44	p.M168K	nonsynonymous SNV
chr5	146606334	146606334	T	A	Cyp3a44	p.K166N	nonsynonymous SNV
chr5	146606480	146606480	T	C	Cyp3a44	p.E144G	nonsynonymous SNV
chr5	146606539	146606539	C	A	Cyp3a44	p.E124D	nonsynonymous SNV
chr5	146610971	146610971	G	A	Cyp3a44	p.L82F	nonsynonymous SNV
chr5	146615241	146615241	G	T	Cyp3a44	p.T55K	nonsynonymous SNV
chr5	146615280	146615280	T	G	Cyp3a44	p.K42T	nonsynonymous SNV
chr5	146890938	146890938	G	C	Cyp3a59	p.E10Q	nonsynonymous SNV
chr2	103993105	103993105	C	T	D430041D05Rik	p.S1316N	nonsynonymous SNV
chr3	83843970	83843970	G	A	D930015E06Rik	p.A18V	nonsynonymous SNV
chr18	71495728	71495728	G	A	Dcc	p.P1086L	nonsynonymous SNV
chr7	112913668	112913668	A	T	Dchs1	p.V818E	nonsynonymous SNV
chr3	86724085	86724085	C	T	Dclk2	p.S3N	nonsynonymous SNV
chr12	38841245	38841245	G	A	Dgkb	p.E143K	nonsynonymous SNV
chr7	16801752	16801752	A	T	Dhx34	p.V280E	nonsynonymous SNV
chr7	16801774	16801774	G	A	Dhx34	p.P273S	nonsynonymous SNV
chrX	126505993	126505993	C	G	Diap2	p.S601C	nonsynonymous SNV
chrX	126862549	126862549	T	A	Diap2	p.S1066T	nonsynonymous SNV
chrX	126862562	126862562	T	C	Diap2	p.F1070S	nonsynonymous SNV
chr8	127784987	127784987	A	G	Disc1	p.K770R	nonsynonymous SNV
chr8	127785028	127785028	G	A	Disc1	p.A784T	nonsynonymous SNV
chr14	25064537	25064537	C	G	Dlg5	p.E46Q	nonsynonymous SNV
chrX	81174320	81174320	A	T	Dmd	p.Q1975L	nonsynonymous SNV
chrX	81210028	81210028	A	T	Dmd	p.Q2048H	nonsynonymous SNV
chr18	50082332	50082332	T	A	Dmxl1	p.I2595N	nonsynonymous SNV
chr12	119160622	119160622	T	C	Dnah11	p.Q3718R	nonsynonymous SNV
chr12	119253833	119253833	T	A	Dnah11	p.S2668C	nonsynonymous SNV
chr12	119258804	119258804	C	T	Dnah11	p.C2473Y	nonsynonymous SNV
chr12	119258805	119258805	A	C	Dnah11	p.C2473G	nonsynonymous SNV
chr12	119298324	119298324	G	A	Dnah11	p.T1919M	nonsynonymous SNV
chr17	30885614	30885614	C	G	Dnah8	p.H2618Q	nonsynonymous SNV
chr19	4914853	4914853	C	T	Dpp3	p.E512K	nonsynonymous SNV
chr11	46439093	46439093	G	A	Dppa1	p.S9L	nonsynonymous SNV
chr11	46439115	46439115	T	G	Dppa1	p.M2L	nonsynonymous SNV
chr18	49915192	49915192	T	A	Dtwd2	p.M1L	nonsynonymous SNV
chr16	20530984	20530984	C	A	Dvl3	p.H545N	nonsynonymous SNV
chr12	111871402	111871402	T	C	Dync1h1	p.L1917P	nonsynonymous SNV
chr12	111884522	111884522	T	A	Dync1h1	p.W2874R	nonsynonymous SNV
chr12	111892419	111892419	G	C	Dync1h1	p.A3313P	nonsynonymous SNV
chr12	111897370	111897370	A	G	Dync1h1	p.T3919A	nonsynonymous SNV
chr10	80641844	80641844	A	G	Eef2	p.T211A	nonsynonymous SNV
chr11	69369663	69369663	C	T	Efnb3	p.G241D	nonsynonymous SNV
chr6	70794754	70794754	T	C	Eif2ak3	p.L12P	nonsynonymous SNV
chr6	70794961	70794961	C	A	Eif2ak3	p.P81Q	nonsynonymous SNV
chr2	118243004	118243004	C	T	Eif2ak4	p.P150L	nonsynonymous SNV
chr11	29718989	29718989	C	T	Eml6	p.A719T	nonsynonymous SNV
chr11	118345766	118345766	C	T	Engase	p.A350V	nonsynonymous SNV
chr4	131523809	131523809	G	A	Epb4.1	p.P574L	nonsynonymous SNV
chr4	131545715	131545715	T	C	Epb4.1	p.M348V	nonsynonymous SNV
chr4	131563324	131563324	G	A	Epb4.1	p.A8V	nonsynonymous SNV
chr4	57086175	57086175	G	T	Epb4.1l4b	p.P413H	nonsynonymous SNV
chr8	74869969	74869969	T	C	Eps15l1	p.K826E	nonsynonymous SNV
chrX	133650423	133650423	G	A	Esx1	p.P272L	nonsynonymous SNV
chrX	133650515	133650515	C	A	Esx1	p.W241C	nonsynonymous SNV
chrX	133653084	133653084	G	A	Esx1	p.P157S	nonsynonymous SNV
chr2	177766301	177766301	G	T	Etohi1	p.S46I	nonsynonymous SNV
chr2	177767719	177767719	C	A	Etohi1	p.H135Q	nonsynonymous SNV
chr2	177767736	177767736	T	C	Etohi1	p.V141A	nonsynonymous SNV
chr2	177768640	177768640	A	C	Etohi1	p.K442N	nonsynonymous SNV
chr2	177768645	177768645	G	A	Etohi1	p.C444Y	nonsynonymous SNV
chr2	177768658	177768658	T	A	Etohi1	p.F448L	nonsynonymous SNV
chr2	177768678	177768678	G	A	Etohi1	p.R455Q	nonsynonymous SNV
chr12	112660636	112660636	T	C	Exoc3l4	p.V116A	nonsynonymous SNV
chrX	70474157	70474157	C	T	F8a	p.A168V	nonsynonymous SNV
chr11	113524745	113524745	C	T	Fam104a	p.S146N	nonsynonymous SNV
chr11	113524788	113524788	G	A	Fam104a	p.P132S	nonsynonymous SNV
chr6	86316726	86316726	C	A	Fam136a	p.S70R	nonsynonymous SNV
chr2	172171181	172171181	T	A	Fam210b	p.L7Q	nonsynonymous SNV
chr2	172171225	172171225	G	A	Fam210b	p.A22T	nonsynonymous SNV
chr2	172171321	172171321	G	A	Fam210b	p.A54T	nonsynonymous SNV
chr11	61516774	61516774	C	T	Fam83g	p.P544L	nonsynonymous SNV
chr12	66219286	66219286	T	G	Fancm	p.F1473V	nonsynonymous SNV
chr9	15802791	15802791	C	T	Fat3	p.D2120N	nonsynonymous SNV
chr18	58212648	58212648	C	G	Fbn2	p.V1761L	nonsynonymous SNV
chr18	58231530	58231530	C	T	Fbn2	p.G1165D	nonsynonymous SNV
chr5	44151006	44151006	T	A	Fbxl5	p.D367V	nonsynonymous SNV
chr4	45054674	45054674	G	T	Fbxo10	p.A809D	nonsynonymous SNV
chr18	64648578	64648578	G	A	Fech	p.A15V	nonsynonymous SNV
chr17	64488282	64488282	G	C	Fer	p.K426N	nonsynonymous SNV
chr3	93007193	93007193	G	C	Flg2	p.E869Q	nonsynonymous SNV
chr3	93007284	93007284	T	A	Flg2	p.F899Y	nonsynonymous SNV
chr3	93007292	93007292	A	C	Flg2	p.N902H	nonsynonymous SNV
chr3	93017098	93017098	C	A	Flg2	p.H1118Q	nonsynonymous SNV
chr3	93017348	93017348	C	G	Flg2	p.Q1202E	nonsynonymous SNV
chr3	93018426	93018426	A	C	Flg2	p.Q1327P	nonsynonymous SNV
chr3	93018575	93018575	G	C	Flg2	p.E1377Q	nonsynonymous SNV
chr3	93018618	93018618	A	C	Flg2	p.Q1391P	nonsynonymous SNV
chr3	93018619	93018619	G	T	Flg2	p.Q1391H	nonsynonymous SNV
chr3	93018644	93018644	G	C	Flg2	p.G1400R	nonsynonymous SNV
chr3	93018671	93018671	C	T	Flg2	p.H1409Y	nonsynonymous SNV
chr3	93018836	93018836	A	C	Flg2	p.K1464Q	nonsynonymous SNV
chr3	93018885	93018885	C	T	Flg2	p.S1480F	nonsynonymous SNV
chr3	93019066	93019066	C	A	Flg2	p.D1540E	nonsynonymous SNV
chr3	93019193	93019193	C	T	Flg2	p.H1583Y	nonsynonymous SNV
chr3	93019569	93019569	A	T	Flg2	p.Q1708L	nonsynonymous SNV
chr3	93019662	93019662	G	A	Flg2	p.G1739E	nonsynonymous SNV
chr3	93023440	93023440	A	T	Flg2	p.Q1910H	nonsynonymous SNV
chr3	93023466	93023466	G	C	Flg2	p.R1919P	nonsynonymous SNV
chr3	93023469	93023469	G	T	Flg2	p.G1920V	nonsynonymous SNV
chr3	93023503	93023503	A	T	Flg2	p.R1931S	nonsynonymous SNV
chr3	93023516	93023516	G	A	Flg2	p.G1936S	nonsynonymous SNV
chr3	93023540	93023540	A	G	Flg2	p.S1944G	nonsynonymous SNV
chr5	148393681	148393681	T	C	Flt1	p.K1017E	nonsynonymous SNV
chr5	148393769	148393769	A	T	Flt1	p.S987R	nonsynonymous SNV
chr5	148511484	148511484	A	G	Flt1	p.F89L	nonsynonymous SNV
chr7	93924266	93924266	A	G	Folh1	p.W2R	nonsynonymous SNV
chr4	99324688	99324688	C	G	Foxd3	p.A458G	nonsynonymous SNV
chr4	99324699	99324699	G	C	Foxd3	p.V462L	nonsynonymous SNV
chr6	70910836	70910836	A	G	Foxi3	p.T327A	nonsynonymous SNV
chr8	83135896	83135896	A	G	Frem3	p.I306M	nonsynonymous SNV
chr8	83136522	83136522	G	A	Frem3	p.G515D	nonsynonymous SNV
chr8	83187344	83187344	T	C	Frem3	p.V1775A	nonsynonymous SNV
chr7	135115704	135115704	G	A	Fus	p.G138S	nonsynonymous SNV
chr7	135115721	135115721	C	A	Fus	p.S143R	nonsynonymous SNV
chr7	135115812	135115812	G	A	Fus	p.G174S	nonsynonymous SNV
chr7	135121749	135121749	C	T	Fus	p.P337L	nonsynonymous SNV
chr5	109014360	109014360	C	A	Gak	p.G536W	nonsynonymous SNV
chr5	109014477	109014477	G	A	Gak	p.P497S	nonsynonymous SNV
chr2	120265164	120265164	C	G	Ganc	p.I542M	nonsynonymous SNV
chr3	142266526	142266526	G	C	Gbp2b	p.V145L	nonsynonymous SNV
chr3	142266536	142266536	T	A	Gbp2b	p.L148Q	nonsynonymous SNV
chr3	142273970	142273970	C	G	Gbp2b	p.L473V	nonsynonymous SNV
chr3	142274009	142274009	C	A	Gbp2b	p.Q486K	nonsynonymous SNV
chr3	142274010	142274010	A	G	Gbp2b	p.Q486R	nonsynonymous SNV
chrX	162618324	162618324	C	G	Gemin8	p.P15A	nonsynonymous SNV
chrX	162618330	162618330	T	C	Gemin8	p.Y17H	nonsynonymous SNV
chrX	162618733	162618733	A	T	Gemin8	p.E151V	nonsynonymous SNV
chr6	48641051	48641051	A	G	Gimap4	p.E247G	nonsynonymous SNV
chr9	26604037	26604037	C	T	Glb1l2	p.D96N	nonsynonymous SNV
chr11	99776144	99776144	A	G	Gm11565	p.K16R	nonsynonymous SNV
chr11	99776203	99776203	G	A	Gm11565	p.A36T	nonsynonymous SNV
chr11	99776314	99776314	T	G	Gm11565	p.S73A	nonsynonymous SNV
chr11	99719765	99719765	T	A	Gm11568	p.C161S	nonsynonymous SNV
chr4	143383478	143383478	T	A	Gm13023	p.L130I	nonsynonymous SNV
chr4	143383502	143383502	G	A	Gm13023	p.E138K	nonsynonymous SNV
chr4	146886727	146886727	T	G	Gm13152	p.I144R	nonsynonymous SNV
chr4	146886753	146886753	T	A	Gm13152	p.S153T	nonsynonymous SNV
chr4	146886765	146886765	T	C	Gm13152	p.S157P	nonsynonymous SNV
chr4	146886777	146886777	C	A	Gm13152	p.H161N	nonsynonymous SNV
chr4	146886826	146886826	T	C	Gm13152	p.L177P	nonsynonymous SNV
chr4	146951227	146951227	A	G	Gm13154	p.N7D	nonsynonymous SNV
chr4	147131864	147131864	C	T	Gm13157	p.R35K	nonsynonymous SNV
chr4	145210485	145210485	G	A	Gm13212	p.A19T	nonsynonymous SNV
chr4	145210546	145210546	A	T	Gm13212	p.K39M	nonsynonymous SNV
chr4	145212531	145212531	A	T	Gm13212	p.S212C	nonsynonymous SNV
chr4	145731744	145731744	C	G	Gm13251	p.G158R	nonsynonymous SNV
chr4	145731854	145731854	G	A	Gm13251	p.P121L	nonsynonymous SNV
chr4	145731923	145731923	T	A	Gm13251	p.Q98L	nonsynonymous SNV
chr4	145731976	145731976	T	G	Gm13251	p.Q80H	nonsynonymous SNV
chr2	177680261	177680261	C	T	Gm14326	p.R549K	nonsynonymous SNV
chr2	174887135	174887135	T	C	Gm14393	p.E160G	nonsynonymous SNV
chr2	174887150	174887150	C	G	Gm14393	p.G155A	nonsynonymous SNV
chr2	174887249	174887249	T	A	Gm14393	p.K122M	nonsynonymous SNV
chr2	174887270	174887270	C	T	Gm14393	p.R115K	nonsynonymous SNV
chr2	174887349	174887349	A	C	Gm14393	p.C89G	nonsynonymous SNV
chr2	174889152	174889152	C	G	Gm14393	p.W47S	nonsynonymous SNV
chr8	22274511	22274511	A	C	Gm15284	p.E57A	nonsynonymous SNV
chr8	22274513	22274513	T	G	Gm15284	p.S58A	nonsynonymous SNV
chr1	179945300	179945300	A	C	Gm16432	p.K53N	nonsynonymous SNV
chr12	89322469	89322469	C	A	Gm21319	p.P110Q	nonsynonymous SNV
chr12	89322541	89322541	T	C	Gm21319	p.I134T	nonsynonymous SNV
chr5	147349297	147349297	G	A	Gm3409	p.A16T	nonsynonymous SNV
chr18	60429736	60429736	C	A	Gm4841	p.R313M	nonsynonymous SNV
chr18	60429811	60429811	G	A	Gm4841	p.T288M	nonsynonymous SNV
chr18	60429900	60429900	T	G	Gm4841	p.Q258H	nonsynonymous SNV
chr18	60430049	60430049	G	C	Gm4841	p.Q209E	nonsynonymous SNV
chr18	60430083	60430083	T	A	Gm4841	p.K197N	nonsynonymous SNV
chr18	60430094	60430094	T	C	Gm4841	p.K194E	nonsynonymous SNV
chr18	60430103	60430103	C	A	Gm4841	p.D191Y	nonsynonymous SNV
chr18	60430111	60430111	C	A	Gm4841	p.C188F	nonsynonymous SNV
chr18	60430159	60430159	G	A	Gm4841	p.T172I	nonsynonymous SNV
chr18	60430303	60430303	G	A	Gm4841	p.T124I	nonsynonymous SNV
chr18	60430322	60430322	G	A	Gm4841	p.P118S	nonsynonymous SNV
chr18	60430337	60430337	A	C	Gm4841	p.S113A	nonsynonymous SNV
chr18	60430345	60430345	A	T	Gm4841	p.M110K	nonsynonymous SNV
chr18	60430370	60430370	C	T	Gm4841	p.E102K	nonsynonymous SNV
chr18	60430388	60430388	C	T	Gm4841	p.E96K	nonsynonymous SNV
chr18	60430494	60430494	A	T	Gm4841	p.S60R	nonsynonymous SNV
chr18	60430507	60430507	T	C	Gm4841	p.N56S	nonsynonymous SNV
chr18	60430513	60430513	C	T	Gm4841	p.R54K	nonsynonymous SNV
chr18	60430520	60430520	A	T	Gm4841	p.F52I	nonsynonymous SNV
chr18	60430528	60430528	C	T	Gm4841	p.R49K	nonsynonymous SNV
chr18	60430544	60430544	C	T	Gm4841	p.E44K	nonsynonymous SNV
chr18	60430589	60430589	T	C	Gm4841	p.K29E	nonsynonymous SNV
chr18	60430645	60430645	T	G	Gm4841	p.K10T	nonsynonymous SNV
chr18	60430655	60430655	G	C	Gm4841	p.H7D	nonsynonymous SNV
chr3	92877955	92877955	G	C	Gm4858	p.R171S	nonsynonymous SNV
chr3	92877974	92877974	G	C	Gm4858	p.V178L	nonsynonymous SNV
chr5	145790613	145790613	G	A	Gm4871	p.P310S	nonsynonymous SNV
chr5	145790624	145790624	A	G	Gm4871	p.I306T	nonsynonymous SNV
chr5	145790690	145790690	A	C	Gm4871	p.V284G	nonsynonymous SNV
chr5	145790700	145790700	G	C	Gm4871	p.H281D	nonsynonymous SNV
chr5	145790703	145790703	T	C	Gm4871	p.T280A	nonsynonymous SNV
chr5	145790718	145790718	T	C	Gm4871	p.T275A	nonsynonymous SNV
chr5	145790778	145790778	A	C	Gm4871	p.Y255D	nonsynonymous SNV
chr7	46663243	46663243	G	A	Gm5114	p.P774L	nonsynonymous SNV
chr7	46663485	46663485	G	C	Gm5114	p.H693Q	nonsynonymous SNV
chr7	46663760	46663760	C	A	Gm5114	p.G602C	nonsynonymous SNV
chr7	46663876	46663876	G	C	Gm5114	p.A563G	nonsynonymous SNV
chr7	46663903	46663903	C	T	Gm5114	p.S554N	nonsynonymous SNV
chr7	46663931	46663931	T	A	Gm5114	p.R545W	nonsynonymous SNV
chr7	46666088	46666088	G	A	Gm5114	p.L236F	nonsynonymous SNV
chr7	46666305	46666305	C	T	Gm5114	p.M163I	nonsynonymous SNV
chr7	46666474	46666474	C	A	Gm5114	p.R107M	nonsynonymous SNV
chr14	20419630	20419630	A	C	Gm5458	p.Y141D	nonsynonymous SNV
chr7	39304162	39304162	G	A	Gm5591	p.P769S	nonsynonymous SNV
chr7	39304233	39304233	A	G	Gm5591	p.L745P	nonsynonymous SNV
chr7	39305174	39305174	C	A	Gm5591	p.W431C	nonsynonymous SNV
chr7	39305176	39305176	A	C	Gm5591	p.W431G	nonsynonymous SNV
chr7	39305247	39305247	C	A	Gm5591	p.G407V	nonsynonymous SNV
chr7	39305290	39305290	C	T	Gm5591	p.E393K	nonsynonymous SNV
chr7	39305343	39305343	G	T	Gm5591	p.A375D	nonsynonymous SNV
chr7	39305544	39305544	G	A	Gm5591	p.S308L	nonsynonymous SNV
chr7	39306956	39306956	G	A	Gm5591	p.T236I	nonsynonymous SNV
chr7	49917065	49917065	C	T	Gm5595	p.S498N	nonsynonymous SNV
chr7	49917102	49917102	C	T	Gm5595	p.E486K	nonsynonymous SNV
chr7	49917110	49917110	C	T	Gm5595	p.R483Q	nonsynonymous SNV
chr7	49917140	49917140	C	T	Gm5595	p.G473D	nonsynonymous SNV
chr7	49918052	49918052	A	G	Gm5595	p.V169A	nonsynonymous SNV
chr7	49918085	49918085	A	G	Gm5595	p.L158P	nonsynonymous SNV
chr14	52277478	52277478	C	G	Gm5622	p.Q140E	nonsynonymous SNV
chrX	71886369	71886369	A	T	Gm5640	p.L150Q	nonsynonymous SNV
chrX	71886402	71886402	C	G	Gm5640	p.R139P	nonsynonymous SNV
chr14	4139598	4139598	G	A	Gm5796	p.R150H	nonsynonymous SNV
chr14	4139741	4139741	G	A	Gm5796	p.V198M	nonsynonymous SNV
chr5	147295375	147295375	A	G	Gm6408	p.H163R	nonsynonymous SNV
chr5	147295395	147295395	G	A	Gm6408	p.E170K	nonsynonymous SNV
chr5	147295817	147295817	A	G	Gm6408	p.K227E	nonsynonymous SNV
chr5	147295835	147295835	C	A	Gm6408	p.P233T	nonsynonymous SNV
chr5	147295869	147295869	C	T	Gm6408	p.S244F	nonsynonymous SNV
chr19	11586225	11586225	C	T	Gm8369	p.R129C	nonsynonymous SNV
chr17	36301932	36301932	C	G	Gm8909	p.E362Q	nonsynonymous SNV
chr6	136278954	136278954	T	A	Gm8994	p.Y132N	nonsynonymous SNV
chr6	136279387	136279387	C	T	Gm8994	p.T276I	nonsynonymous SNV
chr6	136279462	136279462	A	C	Gm8994	p.N301T	nonsynonymous SNV
chr5	14912274	14912274	G	A	Gm9758	p.P107S	nonsynonymous SNV
chr5	110630967	110630967	A	G	Golga3	p.K642E	nonsynonymous SNV
chr11	102341487	102341487	A	T	Gpatch8	p.D846E	nonsynonymous SNV
chr13	54839084	54839084	C	T	Gprin1	p.A913T	nonsynonymous SNV
chr13	21404199	21404199	C	A	Gpx6	p.P25T	nonsynonymous SNV
chr11	115111515	115111515	A	T	Grin2c	p.S1030R	nonsynonymous SNV
chr11	115111588	115111588	C	A	Grin2c	p.G1006V	nonsynonymous SNV
chr2	35154376	35154376	A	G	Gsn	p.Y418C	nonsynonymous SNV
chr3	107744000	107744000	C	T	Gstm6	p.V160I	nonsynonymous SNV
chr5	147765441	147765441	G	A	Gtf3a	p.V219I	nonsynonymous SNV
chr5	147767091	147767091	G	A	Gtf3a	p.A359T	nonsynonymous SNV
chr17	36177438	36177438	G	C	H2-T22	p.L282V	nonsynonymous SNV
chr17	36177467	36177467	T	C	H2-T22	p.H272R	nonsynonymous SNV
chr10	22006935	22006935	A	G	H60b	p.Q201R	nonsynonymous SNV
chr12	32628825	32628825	G	T	Hbp1	p.A23E	nonsynonymous SNV
chr11	100623448	100623448	A	T	Hcrt	p.L18Q	nonsynonymous SNV
chr15	88956131	88956131	G	A	Hdac10	p.S376F	nonsynonymous SNV
chr8	90662336	90662336	G	A	Heatr3	p.G101R	nonsynonymous SNV
chr5	101227341	101227341	C	A	Helq	p.R51L	nonsynonymous SNV
chr5	101227354	101227354	C	T	Helq	p.G47R	nonsynonymous SNV
chr11	68935729	68935729	C	A	Hes7	p.P75T	nonsynonymous SNV
chr11	68936458	68936458	T	C	Hes7	p.S214P	nonsynonymous SNV
chr15	76199714	76199714	C	A	Hgh1	p.P110Q	nonsynonymous SNV
chr7	17626586	17626586	G	A	Hif3a	p.P479S	nonsynonymous SNV
chr13	23843092	23843092	G	A	Hist1h2ab	p.V31M	nonsynonymous SNV
chr13	21809750	21809750	A	G	Hist1h3h	p.I75V	nonsynonymous SNV
chr1	152470049	152470049	C	T	Hmcn1	p.V4070I	nonsynonymous SNV
chr1	152478427	152478427	C	T	Hmcn1	p.G3715S	nonsynonymous SNV
chr1	152581597	152581597	T	C	Hmcn1	p.I1484V	nonsynonymous SNV
chr7	138688046	138688046	C	T	Hmx3	p.A323V	nonsynonymous SNV
chr14	55476384	55476384	C	T	Homez	p.V235I	nonsynonymous SNV
chr14	55476395	55476395	T	C	Homez	p.K231R	nonsynonymous SNV
chr14	55476402	55476402	G	A	Homez	p.P229S	nonsynonymous SNV
chr14	55476465	55476465	T	C	Homez	p.R208G	nonsynonymous SNV
chr14	55476470	55476470	G	A	Homez	p.A206V	nonsynonymous SNV
chr15	102785492	102785492	G	A	Hoxc11	p.G179E	nonsynonymous SNV
chr4	137796584	137796584	A	T	Hp1bp3	p.E396D	nonsynonymous SNV
chr7	134946565	134946565	T	G	Hsd3b7	p.N293K	nonsynonymous SNV
chrX	148274668	148274668	C	G	Huwe1	p.Q39E	nonsynonymous SNV
chrX	148335555	148335555	G	A	Huwe1	p.A2143T	nonsynonymous SNV
chrX	148335568	148335568	C	T	Huwe1	p.T2147I	nonsynonymous SNV
chrX	148341536	148341536	C	G	Huwe1	p.T2417S	nonsynonymous SNV
chrX	148344059	148344059	T	A	Huwe1	p.I2616N	nonsynonymous SNV
chr1	175689715	175689715	C	T	Ifi204	p.S169N	nonsynonymous SNV
chr1	175689733	175689733	T	C	Ifi204	p.E163G	nonsynonymous SNV
chr1	175690265	175690265	G	T	Ifi204	p.A153D	nonsynonymous SNV
chr1	175690278	175690278	C	T	Ifi204	p.G149R	nonsynonymous SNV
chr1	175690286	175690286	G	T	Ifi204	p.A146D	nonsynonymous SNV
chr1	175690299	175690299	T	C	Ifi204	p.R142G	nonsynonymous SNV
chr1	175690307	175690307	G	T	Ifi204	p.A139D	nonsynonymous SNV
chr1	175690320	175690320	C	T	Ifi204	p.G135R	nonsynonymous SNV
chrX	97689711	97689711	G	A	Igbp1	p.A3T	nonsynonymous SNV
chrX	97689819	97689819	A	G	Igbp1	p.I39V	nonsynonymous SNV
chrX	97689829	97689829	A	T	Igbp1	p.K42M	nonsynonymous SNV
chr14	27913549	27913549	T	C	Il17rd	p.L682P	nonsynonymous SNV
chr11	72917462	72917462	A	T	Itgae	p.Q46L	nonsynonymous SNV
chr6	146345493	146345493	C	A	Itpr2	p.A331S	nonsynonymous SNV
chr16	91817187	91817187	G	A	Itsn1	p.E342K	nonsynonymous SNV
chr16	91851163	91851163	A	C	Itsn1	p.T887P	nonsynonymous SNV
chr8	15027965	15027965	C	T	Kbtbd11	p.T188I	nonsynonymous SNV
chr2	163684161	163684161	A	G	Kcnk15	p.I195V	nonsynonymous SNV
chr14	24823242	24823242	T	A	Kcnma1	p.S36C	nonsynonymous SNV
chr1	138365574	138365574	G	A	Kif14	p.R347Q	nonsynonymous SNV
chr13	58432384	58432384	C	A	Kif27	p.D569Y	nonsynonymous SNV
chr17	27061161	27061161	G	A	Kifc5b	p.E321K	nonsynonymous SNV
chr8	124322042	124322042	T	C	Klhdc4	p.E380G	nonsynonymous SNV
chr7	106616933	106616933	T	C	Klhl35	p.L58P	nonsynonymous SNV
chr7	106617073	106617073	G	C	Klhl35	p.G105R	nonsynonymous SNV
chr7	106617539	106617539	G	A	Klhl35	p.R260H	nonsynonymous SNV
chr5	65535942	65535942	C	A	Klhl5	p.A282E	nonsynonymous SNV
chr6	130327680	130327680	G	A	Klra1	p.S131F	nonsynonymous SNV
chr6	130327732	130327732	G	T	Klra1	p.L114I	nonsynonymous SNV
chr6	129818768	129818768	T	A	Klra17	p.K167I	nonsynonymous SNV
chr6	129822213	129822213	G	A	Klra17	p.H139Y	nonsynonymous SNV
chr6	129849408	129849408	T	G	Klra5	p.K241N	nonsynonymous SNV
chr6	129849422	129849422	T	C	Klra5	p.I237V	nonsynonymous SNV
chr6	129858815	129858815	T	A	Klra5	p.D133V	nonsynonymous SNV
chr5	145746588	145746588	T	C	Kpna7	p.S491G	nonsynonymous SNV
chr3	92628211	92628211	A	G	Kprp	p.C485R	nonsynonymous SNV
chr3	92628258	92628258	T	C	Kprp	p.Y469C	nonsynonymous SNV
chr3	92628259	92628259	A	G	Kprp	p.Y469H	nonsynonymous SNV
chr11	100068465	100068465	C	G	Krt14	p.G102A	nonsynonymous SNV
chr11	100108035	100108035	C	T	Krt16	p.R386H	nonsynonymous SNV
chr11	100109934	100109934	C	T	Krt16	p.G91S	nonsynonymous SNV
chr11	99899653	99899653	C	A	Krt34	p.R348S	nonsynonymous SNV
chr11	99899658	99899658	C	A	Krt34	p.A347S	nonsynonymous SNV
chr11	99900243	99900243	A	T	Krt34	p.F247Y	nonsynonymous SNV
chr11	99444695	99444695	G	C	Krtap1-4	p.T83S	nonsynonymous SNV
chr11	99444896	99444896	G	A	Krtap1-4	p.T16I	nonsynonymous SNV
chr11	99810369	99810369	G	C	Krtap9-5	p.C194S	nonsynonymous SNV
chr17	68133344	68133344	T	A	Lama1	p.I1613K	nonsynonymous SNV
chr10	27044559	27044559	A	T	Lama2	p.I533N	nonsynonymous SNV
chr18	12560604	12560604	A	G	Lama3	p.I167V	nonsynonymous SNV
chr18	12686862	12686862	T	A	Lama3	p.V2123E	nonsynonymous SNV
chr7	109054522	109054522	T	A	Lamtor1	p.C4S	nonsynonymous SNV
chr5	138700286	138700286	C	T	Lamtor4	p.T74M	nonsynonymous SNV
chr15	34168124	34168124	T	A	Laptm4b	p.C16S	nonsynonymous SNV
chr15	34168134	34168134	G	A	Laptm4b	p.C19Y	nonsynonymous SNV
chrX	93136017	93136017	A	C	Las1l	p.N540K	nonsynonymous SNV
chr3	92822274	92822274	C	A	Lce1m	p.G93C	nonsynonymous SNV
chr3	92797055	92797055	G	A	Lce3f	p.G87D	nonsynonymous SNV
chr2	25634532	25634532	T	G	Lcn11	p.F111V	nonsynonymous SNV
chr3	65619971	65619971	G	T	Lekr1	p.Q447H	nonsynonymous SNV
chr19	33634119	33634119	A	C	Lipo1	p.F230L	nonsynonymous SNV
chr19	33653961	33653961	G	T	Lipo1	p.T185K	nonsynonymous SNV
chr19	33656580	33656580	C	T	Lipo1	p.A127T	nonsynonymous SNV
chr19	33657540	33657540	A	G	Lipo1	p.S72P	nonsynonymous SNV
chr19	33657599	33657599	T	C	Lipo1	p.D52G	nonsynonymous SNV
chr19	33657631	33657631	A	T	Lipo1	p.D41E	nonsynonymous SNV
chr11	115714351	115714351	G	A	Llgl2	p.R754H	nonsynonymous SNV
chr4	61332281	61332281	C	A	LOC100048884	p.R180L	nonsynonymous SNV
chr10	80568956	80568956	C	G	Map2k2	p.P22R	nonsynonymous SNV
chr11	105975541	105975541	C	T	Map3k3	p.H71Y	nonsynonymous SNV
chr4	132797160	132797160	A	C	Map3k6	p.T53P	nonsynonymous SNV
chr1	40040002	40040002	C	A	Map4k4	p.A176D	nonsynonymous SNV
chr10	19868854	19868854	G	T	Map7	p.R12M	nonsynonymous SNV
chr16	14117387	14117387	C	T	Marf1	p.A1537T	nonsynonymous SNV
chr10	75939653	75939653	A	G	Mcm3ap	p.S544G	nonsynonymous SNV
chr4	32770537	32770537	A	G	Mdn1	p.K719E	nonsynonymous SNV
chr4	32847722	32847722	A	T	Mdn1	p.E4932D	nonsynonymous SNV
chr11	70422180	70422180	C	T	Mink1	p.P729L	nonsynonymous SNV
chr6	97946455	97946455	G	A	Mitf	p.A145T	nonsynonymous SNV
chr1	175829593	175829593	C	T	Mnda	p.S372N	nonsynonymous SNV
chr1	175835611	175835611	G	A	Mnda	p.S205L	nonsynonymous SNV
chr1	175836280	175836280	C	T	Mnda	p.G149R	nonsynonymous SNV
chr1	175836301	175836301	C	T	Mnda	p.G142R	nonsynonymous SNV
chr1	175836324	175836324	G	A	Mnda	p.A134V	nonsynonymous SNV
chr1	175836429	175836429	C	T	Mnda	p.G99D	nonsynonymous SNV
chr1	175836435	175836435	T	A	Mnda	p.K97I	nonsynonymous SNV
chr1	175837782	175837782	C	G	Mnda	p.E71Q	nonsynonymous SNV
chr1	175837829	175837829	T	A	Mnda	p.K55I	nonsynonymous SNV
chrX	133268161	133268161	T	C	Morf4l2	p.K286E	nonsynonymous SNV
chrX	133268851	133268851	G	C	Morf4l2	p.P56A	nonsynonymous SNV
chrX	133268950	133268950	T	G	Morf4l2	p.K23Q	nonsynonymous SNV
chr1	90152730	90152730	C	T	Mroh2a	p.T1363M	nonsynonymous SNV
chr6	81911964	81911964	C	T	Mrpl19	p.E284K	nonsynonymous SNV
chr3	32635643	32635643	C	G	Mrpl47	p.V7L	nonsynonymous SNV
chr3	32635654	32635654	G	A	Mrpl47	p.A3V	nonsynonymous SNV
chr19	6057015	6057015	A	T	Mrpl49	p.V48E	nonsynonymous SNV
chr19	6057016	6057016	C	A	Mrpl49	p.V48L	nonsynonymous SNV
chr19	11533734	11533734	A	G	Ms4a4b	p.Q135R	nonsynonymous SNV
chr5	91360351	91360351	C	T	Mthfd2l	p.T3M	nonsynonymous SNV
chr5	148888503	148888503	T	G	Mtus2	p.S177A	nonsynonymous SNV
chr5	148888864	148888864	C	T	Mtus2	p.T297I	nonsynonymous SNV
chr5	148889172	148889172	G	A	Mtus2	p.G400S	nonsynonymous SNV
chr5	148889365	148889365	C	T	Mtus2	p.A464V	nonsynonymous SNV
chr5	148889374	148889374	G	A	Mtus2	p.S467N	nonsynonymous SNV
chr16	32751825	32751825	T	C	Muc4	p.I539T	nonsynonymous SNV
chr16	32751855	32751855	A	G	Muc4	p.Q549R	nonsynonymous SNV
chr16	32752079	32752079	C	A	Muc4	p.P624T	nonsynonymous SNV
chr16	32752098	32752098	C	A	Muc4	p.A630D	nonsynonymous SNV
chr16	32752127	32752127	A	G	Muc4	p.T640A	nonsynonymous SNV
chr16	32752143	32752143	G	T	Muc4	p.S645I	nonsynonymous SNV
chr16	32752172	32752172	A	G	Muc4	p.T655A	nonsynonymous SNV
chr16	32752341	32752341	C	A	Muc4	p.T711N	nonsynonymous SNV
chr16	32752343	32752343	C	G	Muc4	p.P712A	nonsynonymous SNV
chr16	32752347	32752347	T	A	Muc4	p.V713E	nonsynonymous SNV
chr16	32752547	32752547	G	A	Muc4	p.V780I	nonsynonymous SNV
chr16	32753106	32753106	A	C	Muc4	p.N966T	nonsynonymous SNV
chr16	32753189	32753189	T	C	Muc4	p.Y994H	nonsynonymous SNV
chr16	32753342	32753342	A	C	Muc4	p.K1045Q	nonsynonymous SNV
chr16	32753512	32753512	A	T	Muc4	p.T1101S	nonsynonymous SNV
chr16	32753536	32753536	T	C	Muc4	p.S1109P	nonsynonymous SNV
chr16	32754044	32754044	T	A	Muc4	p.I1278N	nonsynonymous SNV
chr16	32754092	32754092	C	T	Muc4	p.S1294L	nonsynonymous SNV
chr16	32754134	32754134	C	G	Muc4	p.T1308S	nonsynonymous SNV
chr16	32754149	32754149	T	G	Muc4	p.V1313G	nonsynonymous SNV
chr16	32754212	32754212	C	T	Muc4	p.S1334L	nonsynonymous SNV
chr16	32754214	32754214	C	T	Muc4	p.P1335S	nonsynonymous SNV
chr16	32754450	32754450	C	T	Muc4	p.L1413F	nonsynonymous SNV
chr16	32755216	32755216	A	G	Muc4	p.E1668G	nonsynonymous SNV
chr16	32755234	32755234	C	G	Muc4	p.T1674S	nonsynonymous SNV
chr16	32755680	32755680	G	A	Muc4	p.V1823I	nonsynonymous SNV
chr16	32755807	32755807	T	G	Muc4	p.I1865S	nonsynonymous SNV
chr16	32755816	32755816	G	T	Muc4	p.G1868V	nonsynonymous SNV
chr16	32755824	32755824	A	G	Muc4	p.R1871G	nonsynonymous SNV
chr16	32755929	32755929	T	G	Muc4	p.S1906A	nonsynonymous SNV
chr4	60886408	60886408	C	A	Mup13	p.E193D	nonsynonymous SNV
chr4	60887798	60887798	T	C	Mup13	p.K97E	nonsynonymous SNV
chr4	61099276	61099276	C	A	Mup15	p.A34S	nonsynonymous SNV
chr4	61254733	61254733	T	A	Mup17	p.K112M	nonsynonymous SNV
chr4	60234800	60234800	A	T	Mup8	p.N68K	nonsynonymous SNV
chr4	60234813	60234813	C	T	Mup8	p.R64H	nonsynonymous SNV
chr11	94372965	94372965	T	C	Mycbpap	p.K286R	nonsynonymous SNV
chr11	94373046	94373046	A	G	Mycbpap	p.L259P	nonsynonymous SNV
chr11	67017948	67017948	A	C	Myh1	p.T211P	nonsynonymous SNV
chr11	66908527	66908527	T	C	Myh3	p.M1267T	nonsynonymous SNV
chr11	66913269	66913269	G	T	Myh3	p.L1708F	nonsynonymous SNV
chr11	67111986	67111986	C	T	Myh8	p.A1162V	nonsynonymous SNV
chr11	67119409	67119409	A	C	Myh8	p.M1789L	nonsynonymous SNV
chr4	135331502	135331502	C	G	Myom3	p.A325G	nonsynonymous SNV
chr13	101195425	101195425	C	G	Naip1	p.R1062S	nonsynonymous SNV
chr13	101195426	101195426	C	T	Naip1	p.R1062K	nonsynonymous SNV
chr11	60727181	60727181	A	G	Natd1	p.I16T	nonsynonymous SNV
chr7	56708238	56708238	G	C	Nav2	p.Q471H	nonsynonymous SNV
chr2	165880571	165880571	G	A	Ncoa3	p.S594N	nonsynonymous SNV
chr11	79372914	79372914	A	G	Nf1	p.K2491E	nonsynonymous SNV
chr7	29551441	29551441	T	A	Nfkbib	p.M1L	nonsynonymous SNV
chr1	120229447	120229447	G	A	Nifk	p.D295N	nonsynonymous SNV
chr14	31990634	31990634	C	T	Nisch	p.M658I	nonsynonymous SNV
chr14	31998145	31998145	G	A	Nisch	p.P505L	nonsynonymous SNV
chr10	32049645	32049645	C	G	Nkain2	p.V67L	nonsynonymous SNV
chr16	3948296	3948296	T	G	Nlrc3	p.N328T	nonsynonymous SNV
chr11	70936413	70936413	C	G	Nlrp1a	p.K504N	nonsynonymous SNV
chr11	70936452	70936452	T	C	Nlrp1a	p.I491M	nonsynonymous SNV
chr11	70936457	70936457	T	C	Nlrp1a	p.K490E	nonsynonymous SNV
chr11	70937384	70937384	C	T	Nlrp1a	p.E181K	nonsynonymous SNV
chr11	70937386	70937386	T	C	Nlrp1a	p.Y180C	nonsynonymous SNV
chr8	91184523	91184523	C	T	Nod2	p.P182L	nonsynonymous SNV
chr3	97941536	97941536	A	G	Notch2	p.E1617G	nonsynonymous SNV
chr17	3669769	3669769	C	T	Nox3	p.M380I	nonsynonymous SNV
chr10	83837449	83837449	G	A	Nuak1	p.P507S	nonsynonymous SNV
chr14	73923177	73923177	T	C	Nudt15	p.I94V	nonsynonymous SNV
chr6	91066661	91066661	C	G	Nup210	p.A40P	nonsynonymous SNV
chr8	96827604	96827604	G	T	Nup93	p.C397F	nonsynonymous SNV
chr5	138680936	138680936	G	T	Nxpe5	p.V177F	nonsynonymous SNV
chr11	58821155	58821155	G	C	Obscn	p.P6594R	nonsynonymous SNV
chr11	58875629	58875629	A	T	Obscn	p.C4117S	nonsynonymous SNV
chr11	58889698	58889698	T	A	Obscn	p.D2868V	nonsynonymous SNV
chr11	58936340	58936340	A	G	Obscn	p.V1061A	nonsynonymous SNV
chr11	58941832	58941832	G	T	Obscn	p.L861M	nonsynonymous SNV
chr13	21629668	21629668	G	A	Olfr1366	p.H69Y	nonsynonymous SNV
chr11	49094318	49094318	G	T	Olfr1393	p.A223S	nonsynonymous SNV
chr1	94387876	94387876	G	C	Olfr1415	p.A152G	nonsynonymous SNV
chr1	94387985	94387985	C	A	Olfr1415	p.A116S	nonsynonymous SNV
chr1	94376734	94376734	T	C	Olfr1416	p.I155V	nonsynonymous SNV
chr1	94376913	94376913	A	G	Olfr1416	p.I95T	nonsynonymous SNV
chr16	58872059	58872059	T	G	Olfr176	p.K306Q	nonsynonymous SNV
chr1	176321773	176321773	A	G	Olfr248	p.N191S	nonsynonymous SNV
chr1	176321832	176321832	C	T	Olfr248	p.L211F	nonsynonymous SNV
chr1	176321907	176321907	T	C	Olfr248	p.F236L	nonsynonymous SNV
chr1	176321938	176321938	C	T	Olfr248	p.A246V	nonsynonymous SNV
chr1	176321940	176321940	A	C	Olfr248	p.I247L	nonsynonymous SNV
chr7	93534246	93534246	G	T	Olfr304	p.P308H	nonsynonymous SNV
chr1	176299327	176299327	C	T	Olfr417	p.T93I	nonsynonymous SNV
chr7	114958363	114958363	G	C	Olfr467	p.E88D	nonsynonymous SNV
chr7	115460980	115460980	G	T	Olfr491	p.D191Y	nonsynonymous SNV
chr7	115539170	115539170	C	G	Olfr495	p.H179D	nonsynonymous SNV
chr14	50654308	50654308	T	C	Olfr725	p.I257V	nonsynonymous SNV
chr14	50654606	50654606	C	A	Olfr725	p.M157I	nonsynonymous SNV
chr14	50654607	50654607	A	G	Olfr725	p.M157T	nonsynonymous SNV
chr14	51690577	51690577	C	T	Olfr750	p.A164T	nonsynonymous SNV
chr9	38332057	38332057	G	A	Olfr911-ps1	p.A247T	nonsynonymous SNV
chr9	38332060	38332060	G	T	Olfr911-ps1	p.V248F	nonsynonymous SNV
chr9	38332154	38332154	C	T	Olfr911-ps1	p.T279I	nonsynonymous SNV
chr9	38332187	38332187	A	T	Olfr911-ps1	p.Y290F	nonsynonymous SNV
chr9	38332207	38332207	G	A	Olfr911-ps1	p.V297I	nonsynonymous SNV
chr9	38332228	38332228	A	G	Olfr911-ps1	p.I304V	nonsynonymous SNV
chr9	38332233	38332233	T	G	Olfr911-ps1	p.F305L	nonsynonymous SNV
chr9	38332234	38332234	G	A	Olfr911-ps1	p.G306S	nonsynonymous SNV
chr9	38332241	38332241	G	A	Olfr911-ps1	p.R308K	nonsynonymous SNV
chr9	38332250	38332250	C	T	Olfr911-ps1	p.S311L	nonsynonymous SNV
chr5	136637547	136637547	G	A	Orai2	p.S12F	nonsynonymous SNV
chr5	136637548	136637548	A	G	Orai2	p.S12P	nonsynonymous SNV
chr11	96919909	96919909	G	C	Osbpl7	p.E369Q	nonsynonymous SNV
chr11	96919913	96919913	T	A	Osbpl7	p.V370E	nonsynonymous SNV
chr12	114300717	114300717	A	G	Pacs2	p.H529R	nonsynonymous SNV
chr4	57660898	57660898	G	A	Pakap	p.V55I	nonsynonymous SNV
chr15	102313716	102313716	G	C	Pcbp2	p.L167F	nonsynonymous SNV
chr10	74087080	74087080	T	A	Pcdh15	p.Y1335N	nonsynonymous SNV
chrX	90963210	90963210	T	C	Pcyt1b	p.Y111H	nonsynonymous SNV
chr17	9174487	9174487	C	T	Pde10a	p.T786I	nonsynonymous SNV
chr18	61380275	61380275	C	T	Pde6a	p.A6V	nonsynonymous SNV
chr10	42941620	42941620	G	A	Pdss2	p.G18D	nonsynonymous SNV
chr15	12295401	12295401	T	A	Pdzd2	p.I2737F	nonsynonymous SNV
chr15	12295403	12295403	A	G	Pdzd2	p.V2736A	nonsynonymous SNV
chr11	3877189	3877189	G	A	Pes1	p.R446Q	nonsynonymous SNV
chr13	21514885	21514885	C	T	Pgbd1	p.C299Y	nonsynonymous SNV
chr13	21514972	21514972	A	G	Pgbd1	p.M270T	nonsynonymous SNV
chr13	21515273	21515273	G	T	Pgbd1	p.P170T	nonsynonymous SNV
chr13	21515332	21515332	T	C	Pgbd1	p.Q150R	nonsynonymous SNV
chr13	21515353	21515353	A	G	Pgbd1	p.F143S	nonsynonymous SNV
chrX	153810466	153810466	C	A	Phex	p.V123F	nonsynonymous SNV
chr7	25411547	25411547	C	T	Phldb3	p.P512S	nonsynonymous SNV
chr13	102462221	102462221	A	C	Pik3r1	p.M8R	nonsynonymous SNV
chr2	104554834	104554834	T	C	Pin1rt1	p.S37G	nonsynonymous SNV
chrX	160733911	160733911	T	A	Pir	p.M13K	nonsynonymous SNV
chrX	160796152	160796152	T	C	Pir	p.L156S	nonsynonymous SNV
chr7	4228160	4228160	A	G	Pira6	p.K261E	nonsynonymous SNV
chr7	4228161	4228161	A	G	Pira6	p.K261R	nonsynonymous SNV
chr7	3671254	3671254	C	T	Pirb	p.E114K	nonsynonymous SNV
chr11	71933645	71933645	C	T	Pitpnm3	p.R21Q	nonsynonymous SNV
chr8	119519626	119519626	G	C	Pkd1l2	p.P2447A	nonsynonymous SNV
chr8	119523883	119523883	C	A	Pkd1l2	p.E2260D	nonsynonymous SNV
chr8	119552293	119552293	T	C	Pkd1l2	p.T1688A	nonsynonymous SNV
chr8	119552349	119552349	T	G	Pkd1l2	p.Q1669P	nonsynonymous SNV
chr8	119553474	119553474	G	A	Pkd1l2	p.P1639S	nonsynonymous SNV
chr4	138436278	138436278	G	T	Pla2g2e	p.G18V	nonsynonymous SNV
chr2	120094654	120094654	C	T	Pla2g4d	p.G701D	nonsynonymous SNV
chr2	120095868	120095868	C	G	Pla2g4d	p.G573A	nonsynonymous SNV
chr10	79821083	79821083	C	A	Plk5	p.L104M	nonsynonymous SNV
chr5	137463592	137463592	C	A	Plod3	p.L13M	nonsynonymous SNV
chrX	7248355	7248355	A	G	Plp2	p.S4P	nonsynonymous SNV
chr3	82874603	82874603	C	A	Plrg1	p.H411Q	nonsynonymous SNV
chr4	33276348	33276348	G	A	Pm20d2	p.P3L	nonsynonymous SNV
chr19	58849677	58849677	G	A	Pnliprp2	p.V423I	nonsynonymous SNV
chr10	45034887	45034887	C	A	Popdc3	p.A96E	nonsynonymous SNV
chr4	22415179	22415179	A	G	Pou3f2	p.Y34H	nonsynonymous SNV
chr10	107706398	107706398	T	C	Ppp1r12a	p.L963S	nonsynonymous SNV
chr12	111724136	111724136	A	G	Ppp2r5c	p.Q23R	nonsynonymous SNV
chr7	17607988	17607988	C	A	Ppp5c	p.A47S	nonsynonymous SNV
chr4	143486734	143486734	T	A	Pramef6	p.I258F	nonsynonymous SNV
chr1	152301788	152301788	C	T	Prg4	p.E755K	nonsynonymous SNV
chr1	152301793	152301793	C	G	Prg4	p.R753P	nonsynonymous SNV
chr1	152301860	152301860	C	T	Prg4	p.E731K	nonsynonymous SNV
chr1	152302052	152302052	C	T	Prg4	p.E667K	nonsynonymous SNV
chr1	152302105	152302105	C	G	Prg4	p.R649P	nonsynonymous SNV
chr1	152302115	152302115	A	G	Prg4	p.S646P	nonsynonymous SNV
chr1	152302130	152302130	T	G	Prg4	p.T641P	nonsynonymous SNV
chr1	152302154	152302154	G	T	Prg4	p.P633T	nonsynonymous SNV
chr1	152302177	152302177	A	G	Prg4	p.L625P	nonsynonymous SNV
chr1	152302297	152302297	A	G	Prg4	p.L585P	nonsynonymous SNV
chr1	152302316	152302316	C	T	Prg4	p.E579K	nonsynonymous SNV
chr1	152302436	152302436	C	T	Prg4	p.E539K	nonsynonymous SNV
chr1	152302532	152302532	C	T	Prg4	p.E507K	nonsynonymous SNV
chr1	152302652	152302652	C	T	Prg4	p.E467K	nonsynonymous SNV
chr1	152302730	152302730	T	G	Prg4	p.T441P	nonsynonymous SNV
chr1	152302753	152302753	G	C	Prg4	p.T433S	nonsynonymous SNV
chr1	152302754	152302754	T	G	Prg4	p.T433P	nonsynonymous SNV
chr1	152302763	152302763	G	A	Prg4	p.P430S	nonsynonymous SNV
chr1	152302894	152302894	G	C	Prg4	p.P386R	nonsynonymous SNV
chr1	152302904	152302904	G	A	Prg4	p.P383S	nonsynonymous SNV
chr14	57396753	57396753	G	C	Pspc1	p.R82G	nonsynonymous SNV
chr12	118110477	118110477	A	G	Ptprn2	p.K320E	nonsynonymous SNV
chr12	118114564	118114564	T	G	Ptprn2	p.I411M	nonsynonymous SNV
chr12	118114730	118114730	T	G	Ptprn2	p.L467V	nonsynonymous SNV
chr11	6375501	6375501	G	A	Purb	p.A130V	nonsynonymous SNV
chr11	6375701	6375701	C	A	Purb	p.K63N	nonsynonymous SNV
chr11	101968542	101968542	G	A	Pyy	p.P42L	nonsynonymous SNV
chr3	36078962	36078962	G	T	Qrfpr	p.A384E	nonsynonymous SNV
chr11	53506329	53506329	T	G	Rad50	p.T376P	nonsynonymous SNV
chr10	22090831	22090831	G	A	Raet1a	p.G88E	nonsynonymous SNV
chr10	22090833	22090833	G	A	Raet1a	p.E89K	nonsynonymous SNV
chr10	22090857	22090857	G	A	Raet1a	p.D97N	nonsynonymous SNV
chr10	22090878	22090878	G	A	Raet1a	p.D104N	nonsynonymous SNV
chr10	22091206	22091206	C	T	Raet1a	p.P129L	nonsynonymous SNV
chr10	21900964	21900964	C	T	Raet1c	p.P127L	nonsynonymous SNV
chr10	22090708	22090708	C	A	Raet1d	p.A43D	nonsynonymous SNV
chr15	10505592	10505592	G	A	Rai14	p.S374L	nonsynonymous SNV
chr12	56858917	56858917	A	G	Ralgapa1	p.L527S	nonsynonymous SNV
chr2	146286480	146286480	T	A	Ralgapa2	p.I100F	nonsynonymous SNV
chr11	101107793	101107793	C	A	Ramp2	p.P10T	nonsynonymous SNV
chr1	93061545	93061545	G	A	Rbm44	p.G797D	nonsynonymous SNV
chr2	152453901	152453901	T	G	Rem1	p.S24A	nonsynonymous SNV
chr1	135255559	135255559	C	A	Ren1	p.A283E	nonsynonymous SNV
chr4	149780538	149780538	A	C	Rere	p.R30S	nonsynonymous SNV
chr3	88047324	88047324	C	A	Rhbg	p.G449V	nonsynonymous SNV
chrX	34972464	34972464	G	A	Rhox4e	p.G45D	nonsynonymous SNV
chr7	109168942	109168942	G	T	Rnf121	p.Q310K	nonsynonymous SNV
chr11	116274065	116274065	C	T	Rnf157	p.V12M	nonsynonymous SNV
chr5	147023220	147023220	C	A	Rnf6	p.R188L	nonsynonymous SNV
chr14	52769145	52769145	G	A	Rpgrip1	p.E953K	nonsynonymous SNV
chr7	123477602	123477602	G	A	Rps13	p.P7L	nonsynonymous SNV
chrX	99380981	99380981	G	A	Rps4x	p.T183I	nonsynonymous SNV
chr12	29320294	29320294	A	T	Rps7	p.I45N	nonsynonymous SNV
chr4	123594910	123594910	C	A	Rragc	p.A45E	nonsynonymous SNV
chr9	110889426	110889426	G	A	Rtp3	p.S187L	nonsynonymous SNV
chr7	29871102	29871102	G	A	Ryr1	p.R1728C	nonsynonymous SNV
chr2	112666084	112666084	A	C	Ryr3	p.V1928G	nonsynonymous SNV
chr9	55398607	55398607	G	A	Scaper	p.R1389W	nonsynonymous SNV
chr11	66866398	66866398	T	C	Sco1	p.S68P	nonsynonymous SNV
chr11	113731232	113731232	C	T	Sdk2	p.V339I	nonsynonymous SNV
chr11	77790153	77790153	C	A	Sez6	p.P825T	nonsynonymous SNV
chr14	61844141	61844141	G	T	Sgcg	p.T198N	nonsynonymous SNV
chr18	78244238	78244238	G	T	Siglec15	p.P195T	nonsynonymous SNV
chr3	15543095	15543095	C	T	Sirpb1b	p.E197K	nonsynonymous SNV
chr3	15543098	15543098	C	T	Sirpb1b	p.V196M	nonsynonymous SNV
chr4	112384241	112384241	C	T	Skint10	p.D295N	nonsynonymous SNV
chr4	112384285	112384285	T	G	Skint10	p.Q280P	nonsynonymous SNV
chr4	112447368	112447368	G	A	Skint10	p.P20L	nonsynonymous SNV
chr4	113867159	113867159	T	A	Skint11	p.I33K	nonsynonymous SNV
chr4	113867224	113867224	C	G	Skint11	p.P55A	nonsynonymous SNV
chr4	113917164	113917164	G	T	Skint11	p.M65I	nonsynonymous SNV
chr4	113152286	113152286	A	T	Skint5	p.Y1426N	nonsynonymous SNV
chr4	113156594	113156594	A	T	Skint5	p.F1350Y	nonsynonymous SNV
chr4	113163210	113163210	A	C	Skint5	p.V1299G	nonsynonymous SNV
chr4	113163277	113163277	T	A	Skint5	p.N1277Y	nonsynonymous SNV
chr4	113208306	113208306	G	T	Skint5	p.Q1231K	nonsynonymous SNV
chr4	113208314	113208314	G	C	Skint5	p.T1228S	nonsynonymous SNV
chr4	113208362	113208362	G	A	Skint5	p.T1212M	nonsynonymous SNV
chr4	113253094	113253094	T	C	Skint5	p.D1020G	nonsynonymous SNV
chr4	113270335	113270335	T	C	Skint5	p.K988E	nonsynonymous SNV
chr4	113270357	113270357	C	G	Skint5	p.E980D	nonsynonymous SNV
chr4	113299197	113299197	T	A	Skint5	p.S934C	nonsynonymous SNV
chr4	113299214	113299214	A	G	Skint5	p.L928P	nonsynonymous SNV
chr4	113301663	113301663	T	C	Skint5	p.H915R	nonsynonymous SNV
chr4	113339791	113339791	T	C	Skint5	p.N852S	nonsynonymous SNV
chr4	113414791	113414791	C	A	Skint5	p.V705L	nonsynonymous SNV
chr4	113414835	113414835	C	T	Skint5	p.G690E	nonsynonymous SNV
chr4	113414840	113414840	T	A	Skint5	p.R688S	nonsynonymous SNV
chr4	113436107	113436107	G	T	Skint5	p.L658I	nonsynonymous SNV
chr4	113436108	113436108	A	T	Skint5	p.S657R	nonsynonymous SNV
chr4	113482362	113482362	C	G	Skint5	p.R569T	nonsynonymous SNV
chr4	113482367	113482367	C	A	Skint5	p.L567F	nonsynonymous SNV
chr4	113491829	113491829	G	T	Skint5	p.T541K	nonsynonymous SNV
chr4	113500509	113500509	A	C	Skint5	p.L525V	nonsynonymous SNV
chr4	113548621	113548621	A	G	Skint5	p.S383P	nonsynonymous SNV
chr4	113610194	113610194	A	G	Skint5	p.Y266H	nonsynonymous SNV
chr4	113610203	113610203	A	G	Skint5	p.Y263H	nonsynonymous SNV
chr4	113610224	113610224	T	C	Skint5	p.M256V	nonsynonymous SNV
chr4	113615188	113615188	C	T	Skint5	p.V116I	nonsynonymous SNV
chr4	113615286	113615286	A	G	Skint5	p.F83S	nonsynonymous SNV
chr4	112481679	112481679	G	A	Skint6	p.H1185Y	nonsynonymous SNV
chr4	112481685	112481685	C	G	Skint6	p.V1183L	nonsynonymous SNV
chr4	112484061	112484061	T	C	Skint6	p.K1141E	nonsynonymous SNV
chr4	112484120	112484120	A	C	Skint6	p.L1121W	nonsynonymous SNV
chr4	112484123	112484123	G	A	Skint6	p.T1120I	nonsynonymous SNV
chr4	112484132	112484132	T	A	Skint6	p.E1117V	nonsynonymous SNV
chr4	112507659	112507659	A	T	Skint6	p.S1067T	nonsynonymous SNV
chr4	112545066	112545066	T	G	Skint6	p.K864N	nonsynonymous SNV
chr4	112545077	112545077	T	C	Skint6	p.S861G	nonsynonymous SNV
chr4	112545083	112545083	T	A	Skint6	p.S859C	nonsynonymous SNV
chr4	112545096	112545096	C	A	Skint6	p.Q854H	nonsynonymous SNV
chr4	112545101	112545101	T	G	Skint6	p.I853L	nonsynonymous SNV
chr4	112545113	112545113	G	T	Skint6	p.L849I	nonsynonymous SNV
chr4	112572598	112572598	A	T	Skint6	p.L724M	nonsynonymous SNV
chr4	112663861	112663861	C	A	Skint6	p.V652L	nonsynonymous SNV
chr4	112663882	112663882	A	T	Skint6	p.S645T	nonsynonymous SNV
chr4	112663889	112663889	T	C	Skint6	p.I642M	nonsynonymous SNV
chr4	112725995	112725995	T	C	Skint6	p.K537R	nonsynonymous SNV
chr4	112726008	112726008	T	C	Skint6	p.K533E	nonsynonymous SNV
chr4	112778507	112778507	T	C	Skint6	p.E444G	nonsynonymous SNV
chr4	112778514	112778514	T	A	Skint6	p.S442C	nonsynonymous SNV
chr4	112778517	112778517	A	T	Skint6	p.Y441N	nonsynonymous SNV
chr4	112778525	112778525	A	G	Skint6	p.I438T	nonsynonymous SNV
chr4	112778561	112778561	G	A	Skint6	p.T426M	nonsynonymous SNV
chr4	112908876	112908876	T	C	Skint6	p.H225R	nonsynonymous SNV
chr4	112908919	112908919	A	T	Skint6	p.S211T	nonsynonymous SNV
chr4	112908920	112908920	G	C	Skint6	p.N210K	nonsynonymous SNV
chr4	112908979	112908979	G	T	Skint6	p.H191N	nonsynonymous SNV
chr4	112909033	112909033	G	T	Skint6	p.H173N	nonsynonymous SNV
chr4	112909039	112909039	G	T	Skint6	p.Q171K	nonsynonymous SNV
chr4	112909101	112909101	A	C	Skint6	p.L150R	nonsynonymous SNV
chr4	112909102	112909102	G	A	Skint6	p.L150F	nonsynonymous SNV
chr4	112909111	112909111	T	G	Skint6	p.I147L	nonsynonymous SNV
chr4	112909114	112909114	C	T	Skint6	p.D146N	nonsynonymous SNV
chr4	112910683	112910683	T	C	Skint6	p.D128G	nonsynonymous SNV
chr4	112910720	112910720	C	T	Skint6	p.V116I	nonsynonymous SNV
chr13	73938536	73938536	G	T	Slc12a7	p.A745S	nonsynonymous SNV
chrX	100907565	100907565	A	T	Slc16a2	p.C176S	nonsynonymous SNV
chr15	8595843	8595843	C	G	Slc1a3	p.R226P	nonsynonymous SNV
chr15	8601010	8601010	C	A	Slc1a3	p.M121I	nonsynonymous SNV
chr15	8638311	8638311	A	G	Slc1a3	p.L99P	nonsynonymous SNV
chr11	115477931	115477931	C	G	Slc25a19	p.R165P	nonsynonymous SNV
chr17	28775286	28775286	T	G	Slc26a8	p.T943P	nonsynonymous SNV
chr1	133659788	133659788	A	G	Slc26a9	p.T576A	nonsynonymous SNV
chr3	153928466	153928466	G	T	Slc44a5	p.S663I	nonsynonymous SNV
chr5	148697901	148697901	C	T	Slc46a3	p.E236K	nonsynonymous SNV
chr14	112080686	112080686	G	T	Slitrk5	p.R840L	nonsynonymous SNV
chr14	112080715	112080715	G	A	Slitrk5	p.A850T	nonsynonymous SNV
chr14	112080746	112080746	C	G	Slitrk5	p.P860R	nonsynonymous SNV
chrX	45163292	45163292	C	A	Smarca1	p.Q1041H	nonsynonymous SNV
chrX	45194806	45194806	G	A	Smarca1	p.P776S	nonsynonymous SNV
chr9	110059800	110059800	A	G	Smarcc1	p.M222V	nonsynonymous SNV
chr11	29111189	29111189	A	G	Smek2	p.Q638R	nonsynonymous SNV
chr6	29710128	29710128	C	T	Smo	p.P742L	nonsynonymous SNV
chr12	82128059	82128059	G	A	Smoc1	p.A4T	nonsynonymous SNV
chr14	118634358	118634358	C	A	Sox21	p.G167V	nonsynonymous SNV
chr12	119537681	119537681	A	G	Sp4	p.S368P	nonsynonymous SNV
chr12	119537798	119537798	T	A	Sp4	p.T329S	nonsynonymous SNV
chr13	59817141	59817141	A	T	Spata31d1b	p.Q247H	nonsynonymous SNV
chr11	61856575	61856575	C	T	Specc1	p.T93I	nonsynonymous SNV
chr5	13794755	13794755	T	C	Speer3	p.I144T	nonsynonymous SNV
chr5	15126144	15126144	C	A	Speer4d	p.S16R	nonsynonymous SNV
chr11	104049386	104049386	C	T	Sppl2c	p.A566V	nonsynonymous SNV
chr7	28146791	28146791	G	A	Sptbn4	p.P1049S	nonsynonymous SNV
chr7	28194063	28194063	A	G	Sptbn4	p.L651P	nonsynonymous SNV
chr11	60020405	60020405	G	T	Srebf1	p.A149E	nonsynonymous SNV
chr16	4483255	4483255	A	T	Srl	p.F651I	nonsynonymous SNV
chr5	116917826	116917826	G	T	Srrm4	p.P187T	nonsynonymous SNV
chrX	39610122	39610122	C	T	Stag2	p.T875I	nonsynonymous SNV
chr11	100735358	100735358	A	G	Stat5a	p.M198V	nonsynonymous SNV
chr4	114696415	114696415	T	C	Stil	p.V291A	nonsynonymous SNV
chr4	114714032	114714032	G	A	Stil	p.V859I	nonsynonymous SNV
chr6	49359072	49359072	C	A	Stk31	p.D115E	nonsynonymous SNV
chr6	49359106	49359106	A	G	Stk31	p.I127V	nonsynonymous SNV
chr2	121198743	121198743	C	T	Strc	p.R1109K	nonsynonymous SNV
chr6	95447689	95447689	A	T	Suclg2	p.I363N	nonsynonymous SNV
chr15	44619346	44619346	C	T	Sybu	p.R36K	nonsynonymous SNV
chr12	77157865	77157865	G	T	Syne2	p.R5458L	nonsynonymous SNV
chr7	125585922	125585922	T	A	Syt17	p.Q37L	nonsynonymous SNV
chr7	125585931	125585931	C	T	Syt17	p.S34N	nonsynonymous SNV
chrX	130483327	130483327	A	T	Sytl4	p.V399E	nonsynonymous SNV
chr8	126521264	126521264	A	G	Taf5l	p.M572T	nonsynonymous SNV
chr8	126521331	126521331	C	A	Taf5l	p.G550C	nonsynonymous SNV
chr8	126521363	126521363	A	G	Taf5l	p.I539T	nonsynonymous SNV
chr8	126521379	126521379	C	T	Taf5l	p.V534M	nonsynonymous SNV
chr8	126521400	126521400	A	G	Taf5l	p.S527P	nonsynonymous SNV
chr8	126521627	126521627	C	T	Taf5l	p.R451Q	nonsynonymous SNV
chr8	126521828	126521828	G	A	Taf5l	p.A384V	nonsynonymous SNV
chr8	85766421	85766421	G	A	Tbc1d9	p.A247T	nonsynonymous SNV
chr3	93630490	93630490	G	T	Tdpoz3	p.E183D	nonsynonymous SNV
chr12	112152868	112152868	G	A	Tecpr2	p.M76I	nonsynonymous SNV
chr12	112171471	112171471	A	G	Tecpr2	p.T688A	nonsynonymous SNV
chr12	112206585	112206585	A	G	Tecpr2	p.I1352V	nonsynonymous SNV
chr8	109620193	109620193	G	A	Terf2	p.R73W	nonsynonymous SNV
chr10	62275667	62275667	G	C	Tet1	p.I1879M	nonsynonymous SNV
chr10	62327609	62327609	C	T	Tet1	p.V622I	nonsynonymous SNV
chr1	159029491	159029491	A	C	Tex35	p.S203A	nonsynonymous SNV
chr5	112762275	112762275	C	T	Tfip11	p.H366Y	nonsynonymous SNV
chr16	20725497	20725497	A	C	Thpo	p.L352W	nonsynonymous SNV
chr14	31383482	31383482	C	T	Tkt	p.A453V	nonsynonymous SNV
chr11	105121584	105121584	C	G	Tlk2	p.L356V	nonsynonymous SNV
chr1	36864840	36864840	A	T	Tmem131	p.S1341T	nonsynonymous SNV
chr1	36869438	36869438	A	T	Tmem131	p.L943H	nonsynonymous SNV
chr4	12007028	12007028	T	A	Tmem67	p.I137L	nonsynonymous SNV
chr4	12007030	12007030	T	A	Tmem67	p.H136L	nonsynonymous SNV
chr9	45136560	45136560	G	A	Tmprss13	p.A28T	nonsynonymous SNV
chr12	112683315	112683315	C	A	Tnfaip2	p.P54Q	nonsynonymous SNV
chr12	112683432	112683432	G	A	Tnfaip2	p.R93K	nonsynonymous SNV
chr12	112683461	112683461	C	T	Tnfaip2	p.P103S	nonsynonymous SNV
chr12	112683777	112683777	G	A	Tnfaip2	p.A134T	nonsynonymous SNV
chr12	112683820	112683820	T	C	Tnfaip2	p.M148T	nonsynonymous SNV
chr12	112687994	112687994	A	G	Tnfaip2	p.K476R	nonsynonymous SNV
chr11	60960519	60960519	C	A	Tnfrsf13b	p.R175S	nonsynonymous SNV
chr17	34856526	34856526	T	C	Tnxb	p.M3112T	nonsynonymous SNV
chr11	77978905	77978905	T	C	Traf4	p.K13R	nonsynonymous SNV
chr9	111268171	111268171	C	T	Trank1	p.L920F	nonsynonymous SNV
chrX	147089015	147089015	A	C	Tro	p.D396E	nonsynonymous SNV
chr3	36539592	36539592	G	A	Trpc3	p.L712F	nonsynonymous SNV
chr11	73073911	73073911	A	T	Trpv1	p.T808S	nonsynonymous SNV
chr5	145566649	145566649	C	A	Trrap	p.Q1402K	nonsynonymous SNV
chr7	52208180	52208180	T	A	Tsks	p.S308T	nonsynonymous SNV
chr18	12802469	12802469	G	T	Ttc39c	p.Q25H	nonsynonymous SNV
chr4	155409542	155409542	C	T	Ttll10	p.C503Y	nonsynonymous SNV
chr2	76789556	76789556	C	T	Ttn	p.D1022N	nonsynonymous SNV
chr11	100986626	100986626	C	T	Tubg1	p.S369L	nonsynonymous SNV
chr7	147215881	147215881	A	G	Tubgcp2	p.L154P	nonsynonymous SNV
chr9	54997504	54997504	C	A	Ube2q2	p.H21Q	nonsynonymous SNV
chr9	54997537	54997537	C	G	Ube2q2	p.D32E	nonsynonymous SNV
chr9	54997563	54997563	C	T	Ube2q2	p.P41L	nonsynonymous SNV
chr11	61597093	61597093	T	C	Ulk2	p.Q863R	nonsynonymous SNV
chr8	74163625	74163625	C	G	Unc13a	p.V1400L	nonsynonymous SNV
chr8	74182386	74182386	A	T	Unc13a	p.V360E	nonsynonymous SNV
chr9	73365052	73365052	A	G	Unc13c	p.S2030P	nonsynonymous SNV
chr17	13302457	13302457	T	C	Unc93a	p.I458M	nonsynonymous SNV
chr19	3948865	3948865	G	A	Unc93b1	p.A595T	nonsynonymous SNV
chr7	112007913	112007913	G	T	Usp17la	p.V3F	nonsynonymous SNV
chr7	112008807	112008807	T	C	Usp17la	p.V35A	nonsynonymous SNV
chr7	128850283	128850283	T	A	Usp31	p.E162V	nonsynonymous SNV
chr7	128850332	128850332	G	A	Usp31	p.L146F	nonsynonymous SNV
chrX	149442051	149442051	T	A	Usp51	p.Y33N	nonsynonymous SNV
chr10	12402190	12402190	T	C	Utrn	p.E1441G	nonsynonymous SNV
chrX	54354814	54354814	A	T	Vgll1	p.M114L	nonsynonymous SNV
chr9	118975071	118975071	G	A	Vill	p.V472M	nonsynonymous SNV
chr19	27292136	27292136	T	C	Vldlr	p.L11P	nonsynonymous SNV
chr13	22194237	22194237	G	A	Vmn1r189	p.L100F	nonsynonymous SNV
chr13	22194275	22194275	G	T	Vmn1r189	p.T87K	nonsynonymous SNV
chr13	22194276	22194276	T	C	Vmn1r189	p.T87A	nonsynonymous SNV
chr7	12341613	12341613	C	T	Vmn1r73	p.S3F	nonsynonymous SNV
chr7	12626825	12626825	A	C	Vmn1r77	p.I60L	nonsynonymous SNV
chr7	12626838	12626838	A	G	Vmn1r77	p.D64G	nonsynonymous SNV
chr7	12626873	12626873	A	G	Vmn1r77	p.I76V	nonsynonymous SNV
chr7	12626894	12626894	T	C	Vmn1r77	p.C83R	nonsynonymous SNV
chr7	12626946	12626946	C	T	Vmn1r77	p.A100V	nonsynonymous SNV
chr7	12761825	12761825	G	A	Vmn1r79	p.G95E	nonsynonymous SNV
chrX	121241409	121241409	T	C	Vmn2r121	p.H841R	nonsynonymous SNV
chrX	121241422	121241422	A	T	Vmn2r121	p.F837I	nonsynonymous SNV
chrX	121242110	121242110	C	G	Vmn2r121	p.K607N	nonsynonymous SNV
chrX	121244921	121244921	A	T	Vmn2r121	p.S441T	nonsynonymous SNV
chrX	121245840	121245840	G	A	Vmn2r121	p.L410F	nonsynonymous SNV
chrX	121245846	121245846	G	A	Vmn2r121	p.H408Y	nonsynonymous SNV
chrX	121245866	121245866	G	A	Vmn2r121	p.A401V	nonsynonymous SNV
chrX	121245960	121245960	T	A	Vmn2r121	p.T370S	nonsynonymous SNV
chrX	121245991	121245991	G	C	Vmn2r121	p.I359M	nonsynonymous SNV
chrX	121246100	121246100	T	C	Vmn2r121	p.K323R	nonsynonymous SNV
chrX	121246140	121246140	A	G	Vmn2r121	p.F310L	nonsynonymous SNV
chrX	121246147	121246147	T	G	Vmn2r121	p.E307D	nonsynonymous SNV
chrX	121246160	121246160	T	G	Vmn2r121	p.K303T	nonsynonymous SNV
chrX	121246200	121246200	A	G	Vmn2r121	p.W290R	nonsynonymous SNV
chrX	121246232	121246232	A	G	Vmn2r121	p.V279A	nonsynonymous SNV
chrX	121246273	121246273	A	C	Vmn2r121	p.N265K	nonsynonymous SNV
chrX	121249244	121249244	T	C	Vmn2r121	p.N66S	nonsynonymous SNV
chrX	121249370	121249370	C	G	Vmn2r121	p.S24T	nonsynonymous SNV
chrX	121249373	121249373	A	C	Vmn2r121	p.L23R	nonsynonymous SNV
chrX	121249408	121249408	A	C	Vmn2r121	p.F11L	nonsynonymous SNV
chr6	123587947	123587947	G	A	Vmn2r22	p.T234I	nonsynonymous SNV
chr7	93960089	93960089	G	A	Vmn2r77	p.M704I	nonsynonymous SNV
chr7	93960101	93960101	T	G	Vmn2r77	p.I708M	nonsynonymous SNV
chr7	93960159	93960159	G	A	Vmn2r77	p.V728I	nonsynonymous SNV
chr14	52030777	52030777	T	G	Vmn2r88	p.N34K	nonsynonymous SNV
chr14	52032760	52032760	C	T	Vmn2r88	p.T85I	nonsynonymous SNV
chr14	52032816	52032816	A	T	Vmn2r88	p.I104F	nonsynonymous SNV
chr14	52032836	52032836	T	G	Vmn2r88	p.H110Q	nonsynonymous SNV
chr14	52032849	52032849	G	A	Vmn2r88	p.G115S	nonsynonymous SNV
chr14	52032876	52032876	A	G	Vmn2r88	p.N124D	nonsynonymous SNV
chr14	52032884	52032884	T	A	Vmn2r88	p.H126Q	nonsynonymous SNV
chr14	52032916	52032916	A	G	Vmn2r88	p.D137G	nonsynonymous SNV
chr14	52032931	52032931	T	C	Vmn2r88	p.I142T	nonsynonymous SNV
chr14	52033764	52033764	A	G	Vmn2r88	p.N295D	nonsynonymous SNV
chr14	52033873	52033873	G	A	Vmn2r88	p.R331H	nonsynonymous SNV
chr14	52034065	52034065	T	C	Vmn2r88	p.V395A	nonsynonymous SNV
chr14	52034130	52034130	C	T	Vmn2r88	p.H417Y	nonsynonymous SNV
chr14	52035167	52035167	T	A	Vmn2r88	p.L491I	nonsynonymous SNV
chr14	52035191	52035191	G	C	Vmn2r88	p.E499Q	nonsynonymous SNV
chr14	52075544	52075544	A	C	Vmn2r89	p.L225F	nonsynonymous SNV
chr14	52075546	52075546	G	A	Vmn2r89	p.R226K	nonsynonymous SNV
chr14	52075642	52075642	A	C	Vmn2r89	p.K258T	nonsynonymous SNV
chr14	52075773	52075773	A	G	Vmn2r89	p.I302V	nonsynonymous SNV
chr14	52075793	52075793	A	C	Vmn2r89	p.E308D	nonsynonymous SNV
chr14	52075818	52075818	C	A	Vmn2r89	p.P317T	nonsynonymous SNV
chr14	52075840	52075840	A	G	Vmn2r89	p.K324R	nonsynonymous SNV
chr14	52077152	52077152	A	C	Vmn2r89	p.Q471H	nonsynonymous SNV
chr19	16815331	16815331	T	C	Vps13a	p.Q505R	nonsynonymous SNV
chr17	34102254	34102254	C	A	Vps52	p.P608H	nonsynonymous SNV
chr17	34102686	34102686	A	T	Vps52	p.S663C	nonsynonymous SNV
chr17	34102702	34102702	G	A	Vps52	p.R668Q	nonsynonymous SNV
chr9	38546115	38546115	G	A	Vwa5a	p.A697T	nonsynonymous SNV
chr7	117266083	117266083	C	T	Wee1	p.R74C	nonsynonymous SNV
chr2	163654806	163654806	G	A	Wisp2	p.A166T	nonsynonymous SNV
chr11	72125494	72125494	C	G	Xaf1	p.Q175E	nonsynonymous SNV
chrX	70484948	70484948	T	A	Xlr4c	p.R95W	nonsynonymous SNV
chr14	58205537	58205537	A	G	Xpo4	p.L976P	nonsynonymous SNV
chr5	137913417	137913417	G	T	Zan	p.S229R	nonsynonymous SNV
chr8	124907506	124907506	G	A	Zc3h18	p.D65N	nonsynonymous SNV
chr8	124910804	124910804	C	T	Zc3h18	p.R212W	nonsynonymous SNV
chr8	124934791	124934791	T	C	Zc3h18	p.F598L	nonsynonymous SNV
chr8	124934806	124934806	T	C	Zc3h18	p.S603P	nonsynonymous SNV
chr8	124937760	124937760	G	A	Zc3h18	p.A821T	nonsynonymous SNV
chr2	44844272	44844272	C	A	Zeb2	p.D1157Y	nonsynonymous SNV
chr7	25046688	25046688	G	T	Zfp108	p.D562Y	nonsynonymous SNV
chr13	22038892	22038892	G	A	Zfp184	p.A10T	nonsynonymous SNV
chr7	30577760	30577760	G	A	Zfp30	p.G221D	nonsynonymous SNV
chr7	30578443	30578443	A	T	Zfp30	p.R449W	nonsynonymous SNV
chr7	30578597	30578597	G	A	Zfp30	p.C500Y	nonsynonymous SNV
chr7	30578608	30578608	T	A	Zfp30	p.F504I	nonsynonymous SNV
chr7	30578672	30578672	G	A	Zfp30	p.C525Y	nonsynonymous SNV
chr7	30578674	30578674	A	G	Zfp30	p.T526A	nonsynonymous SNV
chr2	150297706	150297706	T	C	Zfp345	p.Q549R	nonsynonymous SNV
chr2	150297988	150297988	T	C	Zfp345	p.D455G	nonsynonymous SNV
chr2	150298863	150298863	T	A	Zfp345	p.Q163H	nonsynonymous SNV
chr2	150298989	150298989	C	A	Zfp345	p.Q121H	nonsynonymous SNV
chr2	150299134	150299134	A	T	Zfp345	p.L73Q	nonsynonymous SNV
chr2	150299140	150299140	T	G	Zfp345	p.E71A	nonsynonymous SNV
chr13	67393596	67393596	A	G	Zfp457	p.I617T	nonsynonymous SNV
chr13	67393995	67393995	C	A	Zfp457	p.C484F	nonsynonymous SNV
chr13	67394052	67394052	T	C	Zfp457	p.K465R	nonsynonymous SNV
chr13	67357767	67357767	T	C	Zfp458	p.T515A	nonsynonymous SNV
chr13	67358457	67358457	T	C	Zfp458	p.T285A	nonsynonymous SNV
chr13	67358552	67358552	A	T	Zfp458	p.V253E	nonsynonymous SNV
chr13	67358554	67358554	T	A	Zfp458	p.E252D	nonsynonymous SNV
chr4	147049791	147049791	C	T	Zfp534	p.D177N	nonsynonymous SNV
chr4	147050117	147050117	T	C	Zfp534	p.D68G	nonsynonymous SNV
chr4	147052377	147052377	A	T	Zfp534	p.S36T	nonsynonymous SNV
chr2	165177862	165177862	C	T	Zfp663	p.G646R	nonsynonymous SNV
chr2	165178461	165178461	C	G	Zfp663	p.G446A	nonsynonymous SNV
chr11	58122441	58122441	C	A	Zfp692	p.T118K	nonsynonymous SNV
chr15	76721592	76721592	T	C	Zfp7	p.F468S	nonsynonymous SNV
chr8	87633707	87633707	G	C	Zfp791	p.P476A	nonsynonymous SNV
chr8	87634437	87634437	G	T	Zfp791	p.F232L	nonsynonymous SNV
chr12	112093750	112093750	G	A	Zfp839	p.D263N	nonsynonymous SNV
chr7	46729129	46729129	G	C	Zfp939	p.G412A	nonsynonymous SNV
chr7	46729144	46729144	T	A	Zfp939	p.F417Y	nonsynonymous SNV
chr17	33440100	33440100	G	A	Zfp955b	p.E533K	nonsynonymous SNV
chr17	33440104	33440104	A	G	Zfp955b	p.K534R	nonsynonymous SNV
chr17	33440115	33440115	A	G	Zfp955b	p.R538G	nonsynonymous SNV
chr14	122864265	122864265	G	A	Zic5	p.S92F	nonsynonymous SNV
chr13	21486711	21486711	T	C	Zkscan3	p.Q161R	nonsynonymous SNV
chr13	21571055	21571055	G	T	Zkscan4	p.A32S	nonsynonymous SNV
chr13	21575868	21575868	C	A	Zkscan4	p.Q236K	nonsynonymous SNV
chr13	21575886	21575886	A	G	Zkscan4	p.T242A	nonsynonymous SNV
chr13	9688404	9688404	G	C	Zmynd11	p.L477V	nonsynonymous SNV
chr13	9688413	9688413	C	A	Zmynd11	p.G474C	nonsynonymous SNV
chr13	9688426	9688426	G	C	Zmynd11	p.D469E	nonsynonymous SNV
chr2	165638202	165638202	C	T	Zmynd8	p.R646Q	nonsynonymous SNV
chr2	166862353	166862353	C	T	Znfx1	p.G1004S	nonsynonymous SNV
chr19	6061621	6061621	G	A	Znhit2	p.G132D	nonsynonymous SNV
chr19	6061780	6061780	T	C	Znhit2	p.L185P	nonsynonymous SNV
chr13	21455522	21455522	A	G	Zscan12	p.T2A	nonsynonymous SNV
chr13	21458538	21458538	A	G	Zscan12	p.T153A	nonsynonymous SNV
chr13	21460528	21460528	G	A	Zscan12	p.A218T	nonsynonymous SNV
chr13	21460645	21460645	G	A	Zscan12	p.A257T	nonsynonymous SNV
chr13	21539711	21539711	C	T	Zscan26	p.R23H	nonsynonymous SNV
chr13	21539724	21539724	C	T	Zscan26	p.E19K	nonsynonymous SNV
chr7	11594146	11594146	C	T	Zscan4c	p.L136F	nonsynonymous SNV
chr7	11594548	11594548	C	T	Zscan4c	p.P242S	nonsynonymous SNV
chr3	36378410	36378410	C	T	1810062G17Rik	p.P37L	nonsynonymous SNV
chr5	147314334	147314334	G	A	4930449I24Rik	p.E50K	nonsynonymous SNV
chr9	20677624	20677624	C	G	A230050P20Rik	p.L187V	nonsynonymous SNV
chr7	127620831	127620831	G	A	Abca16	p.G297E	nonsynonymous SNV
chr7	29681125	29681125	A	T	Actn4	p.F775I	nonsynonymous SNV
chr7	29681142	29681142	T	C	Actn4	p.Q769R	nonsynonymous SNV
chr2	120980312	120980312	C	T	Adal	p.T141I	nonsynonymous SNV
chr10	126516826	126516826	G	T	Agap2	p.R50L	nonsynonymous SNV
chr1	175665415	175665415	C	T	AI607873	p.G99S	nonsynonymous SNV
chr1	175665420	175665420	T	A	AI607873	p.K97I	nonsynonymous SNV
chr1	175392197	175392197	G	T	Aim2	p.D192Y	nonsynonymous SNV
chr6	125989410	125989410	A	G	Ano2	p.T963A	nonsynonymous SNV
chr18	38132920	38132920	G	A	Arap3	p.A1430V	nonsynonymous SNV
chr18	38132945	38132945	A	G	Arap3	p.S1422P	nonsynonymous SNV
chr18	38141063	38141063	A	G	Arap3	p.S925P	nonsynonymous SNV
chrX	131293308	131293308	C	A	Armcx3	p.D59E	nonsynonymous SNV
chr5	138704733	138704733	G	T	BC037034	p.P110T	nonsynonymous SNV
chr8	119619959	119619959	A	T	Bco1	p.K10I	nonsynonymous SNV
chr8	119637473	119637473	G	A	Bco1	p.D277N	nonsynonymous SNV
chr12	110271492	110271492	C	T	Begain	p.R521Q	nonsynonymous SNV
chr10	84850747	84850747	T	G	Btbd11	p.V225G	nonsynonymous SNV
chr17	34610011	34610011	A	T	Btnl4	p.N187K	nonsynonymous SNV
chr17	34610036	34610036	T	C	Btnl4	p.H179R	nonsynonymous SNV
chr17	34611030	34611030	C	T	Btnl4	p.A119T	nonsynonymous SNV
chr17	34644974	34644974	G	A	Btnl6	p.A509V	nonsynonymous SNV
chr17	34645005	34645005	C	T	Btnl6	p.V499I	nonsynonymous SNV
chr17	34645072	34645072	C	T	Btnl6	p.M476I	nonsynonymous SNV
chr17	34645161	34645161	C	G	Btnl6	p.V447L	nonsynonymous SNV
chr17	34652377	34652377	C	T	Btnl6	p.A119T	nonsynonymous SNV
chr17	36247054	36247054	G	C	C920025E04Rik	p.H212D	nonsynonymous SNV
chr11	93460577	93460577	C	A	Car10	p.Q277K	nonsynonymous SNV
chr9	44041954	44041954	C	A	Cbl	p.K6N	nonsynonymous SNV
chr10	93044525	93044525	G	C	Ccdc38	p.R511P	nonsynonymous SNV
chr10	93044537	93044537	C	T	Ccdc38	p.A515V	nonsynonymous SNV
chr10	105279758	105279758	A	T	Ccdc59	p.R105S	nonsynonymous SNV
chr11	29363154	29363154	A	T	Ccdc88a	p.N564I	nonsynonymous SNV
chr11	29363646	29363646	A	T	Ccdc88a	p.K728M	nonsynonymous SNV
chr11	29363915	29363915	A	G	Ccdc88a	p.K818E	nonsynonymous SNV
chr11	29370368	29370368	A	G	Ccdc88a	p.E970G	nonsynonymous SNV
chr2	102693259	102693259	T	C	Cd44	p.S196G	nonsynonymous SNV
chrX	68745736	68745736	C	T	Cd99l2	p.V10I	nonsynonymous SNV
chrX	157278272	157278272	G	A	Cdkl5	p.T311I	nonsynonymous SNV
chr13	35948553	35948553	C	T	Cdyl	p.A238V	nonsynonymous SNV
chr7	17740273	17740273	T	C	Ceacam3	p.L206S	nonsynonymous SNV
chr7	17740335	17740335	G	T	Ceacam3	p.V227F	nonsynonymous SNV
chr7	17740342	17740342	G	A	Ceacam3	p.R229Q	nonsynonymous SNV
chr7	17309030	17309030	G	A	Ceacam9	p.V40M	nonsynonymous SNV
chr17	79326226	79326226	C	A	Cebpz	p.A732S	nonsynonymous SNV
chr3	134911601	134911601	A	G	Cenpe	p.K1752E	nonsynonymous SNV
chr2	155802257	155802257	C	T	Cep250	p.A871V	nonsynonymous SNV
chr7	146824820	146824820	T	C	Cfap46	p.K1376E	nonsynonymous SNV
chr4	151741978	151741978	C	A	Chd5	p.S761Y	nonsynonymous SNV
chr17	25856619	25856619	G	T	Chtf18	p.T898K	nonsynonymous SNV
chr17	25856658	25856658	A	G	Chtf18	p.V885A	nonsynonymous SNV
chr17	25856673	25856673	C	T	Chtf18	p.G880E	nonsynonymous SNV
chr2	121185392	121185392	G	T	Ckmt1	p.C77F	nonsynonymous SNV
chr8	63406038	63406038	C	A	Clcn3	p.A523S	nonsynonymous SNV
chr6	122963889	122963889	C	T	Clec4a4	p.T190M	nonsynonymous SNV
chr13	93866983	93866983	G	T	Cmya5	p.H517Q	nonsynonymous SNV
chr19	43515078	43515078	A	T	Cnnm1	p.E48D	nonsynonymous SNV
chr19	43515590	43515590	T	A	Cnnm1	p.L219Q	nonsynonymous SNV
chr19	43515806	43515806	C	T	Cnnm1	p.A291V	nonsynonymous SNV
chr9	57476667	57476667	G	T	Csk	p.A228E	nonsynonymous SNV
chr13	60899872	60899872	G	A	Ctsll3	p.P329S	nonsynonymous SNV
chr15	76489130	76489130	G	A	Cyhr1	p.R87C	nonsynonymous SNV
chr3	36063034	36063034	T	C	D3Ertd254e	p.F95L	nonsynonymous SNV
chr3	36063036	36063036	C	G	D3Ertd254e	p.F95L	nonsynonymous SNV
chr18	38050628	38050628	G	A	Diap1	p.P604S	nonsynonymous SNV
chr7	19672969	19672969	G	A	Dmpk	p.A268T	nonsynonymous SNV
chr14	71018060	71018060	C	T	Dmtn	p.E2K	nonsynonymous SNV
chr11	34364823	34364823	C	T	Dock2	p.C897Y	nonsynonymous SNV
chr2	125083102	125083102	G	A	Dut	p.D148N	nonsynonymous SNV
chr14	25116029	25116029	A	G	E330034G19Rik	p.N119S	nonsynonymous SNV
chr14	25116047	25116047	A	G	E330034G19Rik	p.K125R	nonsynonymous SNV
chr9	78327879	78327879	C	T	Eef1a1	p.R134H	nonsynonymous SNV
chr7	50481227	50481227	A	G	EU599041	p.T113A	nonsynonymous SNV
chr7	50481418	50481418	G	A	EU599041	p.M176I	nonsynonymous SNV
chr7	50481422	50481422	G	A	EU599041	p.E178K	nonsynonymous SNV
chr7	50481452	50481452	C	A	EU599041	p.Q188K	nonsynonymous SNV
chr7	50481477	50481477	T	A	EU599041	p.F196Y	nonsynonymous SNV
chr7	50481483	50481483	G	A	EU599041	p.R198Q	nonsynonymous SNV
chr7	50481487	50481487	G	C	EU599041	p.R199S	nonsynonymous SNV
chr7	50481501	50481501	G	C	EU599041	p.S204T	nonsynonymous SNV
chr7	50481512	50481512	G	A	EU599041	p.V208I	nonsynonymous SNV
chr4	106408163	106408163	C	A	Fam151a	p.A79E	nonsynonymous SNV
chr11	34319792	34319792	A	G	Fam196b	p.T499A	nonsynonymous SNV
chr7	19600268	19600268	T	C	Foxa3	p.Y94C	nonsynonymous SNV
chr11	33452835	33452835	G	A	Gabrp	p.A343V	nonsynonymous SNV
chr7	29956802	29956802	C	A	Ggn	p.A232D	nonsynonymous SNV
chr11	95887964	95887964	G	A	Gip	p.R38Q	nonsynonymous SNV
chrX	161690172	161690172	A	G	Glra2	p.S304P	nonsynonymous SNV
chr7	16565031	16565031	G	T	Gltscr1	p.P865Q	nonsynonymous SNV
chr7	16572889	16572889	G	A	Gltscr1	p.A684V	nonsynonymous SNV
chr7	16574653	16574653	G	C	Gltscr1	p.A96G	nonsynonymous SNV
chr4	143316696	143316696	C	T	Gm13078	p.S157F	nonsynonymous SNV
chr4	143953714	143953714	A	C	Gm13119	p.T474P	nonsynonymous SNV
chr2	150016214	150016214	A	G	Gm14139	p.K30R	nonsynonymous SNV
chr2	150016218	150016218	A	T	Gm14139	p.E31D	nonsynonymous SNV
chr2	150017689	150017689	C	T	Gm14139	p.H97Y	nonsynonymous SNV
chr2	150017800	150017800	T	A	Gm14139	p.Y134N	nonsynonymous SNV
chr2	150018107	150018107	T	C	Gm14139	p.I236T	nonsynonymous SNV
chr2	150018848	150018848	G	A	Gm14139	p.R483Q	nonsynonymous SNV
chr2	150928160	150928160	A	G	Gm14151	p.K606R	nonsynonymous SNV
chr2	181732290	181732290	T	A	Gm14496	p.S489R	nonsynonymous SNV
chrX	145120239	145120239	G	A	Gm15127	p.G201S	nonsynonymous SNV
chr10	77277758	77277758	A	C	Gm2696	p.Q111P	nonsynonymous SNV
chr10	77277760	77277760	C	T	Gm2696	p.P112S	nonsynonymous SNV
chr10	77233605	77233605	G	A	Gm3238	p.P156S	nonsynonymous SNV
chr10	77324917	77324917	C	A	Gm3285	p.L52I	nonsynonymous SNV
chr10	77325332	77325332	C	G	Gm3285	p.S190C	nonsynonymous SNV
chr5	147367785	147367785	G	A	Gm3402	p.A16T	nonsynonymous SNV
chr5	147367818	147367818	C	A	Gm3402	p.R27S	nonsynonymous SNV
chr17	35260361	35260361	G	T	Gpank1	p.G144V	nonsynonymous SNV
chr10	119422590	119422590	G	A	Grip1	p.G369D	nonsynonymous SNV
chr13	113886483	113886483	C	G	Gzma	p.L94F	nonsynonymous SNV
chr17	36326152	36326152	C	T	H2-T3	p.E199K	nonsynonymous SNV
chrX	106201142	106201142	T	A	Hmgn5	p.E176V	nonsynonymous SNV
chr14	70959580	70959580	T	A	Hr	p.S510T	nonsynonymous SNV
chr3	93133123	93133123	C	T	Hrnr	p.H2249Y	nonsynonymous SNV
chr3	93133148	93133148	C	T	Hrnr	p.T2257I	nonsynonymous SNV
chr18	35098249	35098249	C	A	Hspa9	p.A651S	nonsynonymous SNV
chr4	139131089	139131089	G	A	Iffo2	p.R76Q	nonsynonymous SNV
chr1	175901522	175901522	T	C	Ifi202b	p.K364E	nonsynonymous SNV
chr1	175902485	175902485	G	A	Ifi202b	p.T187I	nonsynonymous SNV
chr1	175907473	175907473	A	C	Ifi202b	p.S15A	nonsynonymous SNV
chr1	175857116	175857116	T	C	Ifi203	p.I265V	nonsynonymous SNV
chr1	175864000	175864000	T	C	Ifi203	p.K205E	nonsynonymous SNV
chr1	175864015	175864015	A	T	Ifi203	p.S200T	nonsynonymous SNV
chr1	175864026	175864026	G	A	Ifi203	p.A196V	nonsynonymous SNV
chr1	175866699	175866699	C	T	Ifi203	p.E113K	nonsynonymous SNV
chr1	175866723	175866723	C	T	Ifi203	p.G105R	nonsynonymous SNV
chr1	175866734	175866734	C	A	Ifi203	p.G101V	nonsynonymous SNV
chr1	175866735	175866735	C	T	Ifi203	p.G101R	nonsynonymous SNV
chr1	175956666	175956666	G	A	Ifi205	p.S184L	nonsynonymous SNV
chr17	12876727	12876727	A	G	Igf2r	p.V2434A	nonsynonymous SNV
chr17	12876728	12876728	C	A	Igf2r	p.V2434F	nonsynonymous SNV
chr17	12911653	12911653	C	T	Igf2r	p.G538R	nonsynonymous SNV
chr17	12915039	12915039	T	C	Igf2r	p.N474D	nonsynonymous SNV
chrX	71678283	71678283	C	A	Ikbkg	p.P54H	nonsynonymous SNV
chr14	121310499	121310499	G	C	Ipo5	p.Q8H	nonsynonymous SNV
chr14	121343774	121343774	T	C	Ipo5	p.L1019P	nonsynonymous SNV
chr11	94919348	94919348	G	A	Itga3	p.S506L	nonsynonymous SNV
chr1	173463508	173463508	G	C	Itln1	p.T49R	nonsynonymous SNV
chr6	71561948	71561948	G	A	Kdm3a	p.P357L	nonsynonymous SNV
chr6	130009579	130009579	T	A	Klra15	p.S171C	nonsynonymous SNV
chr15	98692743	98692743	G	C	Kmt2d	p.P1022A	nonsynonymous SNV
chr7	149415114	149415114	C	T	Krtap5-5	p.V235M	nonsynonymous SNV
chr14	77429473	77429473	T	C	Lacc1	p.I386V	nonsynonymous SNV
chr5	100875679	100875679	G	A	Lin54	p.R638W	nonsynonymous SNV
chr17	17594155	17594155	A	G	Lix1	p.E216G	nonsynonymous SNV
chr10	119668316	119668316	A	G	Llph	p.H94R	nonsynonymous SNV
chr17	56766106	56766106	C	T	Lonp1	p.R64Q	nonsynonymous SNV
chr2	132705156	132705156	G	A	Lrrn4	p.A159V	nonsynonymous SNV
chr2	132705493	132705493	C	G	Lrrn4	p.D47H	nonsynonymous SNV
chr4	136097025	136097025	A	T	Luzp1	p.T215S	nonsynonymous SNV
chr2	130462902	130462902	T	C	Lzts3	p.N109S	nonsynonymous SNV
chr2	130462918	130462918	C	T	Lzts3	p.G104S	nonsynonymous SNV
chrX	151523331	151523331	A	G	Magea1	p.F314S	nonsynonymous SNV
chrX	151462229	151462229	C	A	Magea2	p.D301Y	nonsynonymous SNV
chrX	151462240	151462240	T	C	Magea2	p.Q297R	nonsynonymous SNV
chrX	88577472	88577472	G	A	Mageb1	p.A127T	nonsynonymous SNV
chrX	89261294	89261294	C	T	Mageb1	p.A127T	nonsynonymous SNV
chr2	121126854	121126854	G	T	Map1a	p.G567V	nonsynonymous SNV
chr2	121129743	121129743	G	A	Map1a	p.R1530Q	nonsynonymous SNV
chr2	121130244	121130244	G	A	Map1a	p.R1697H	nonsynonymous SNV
chr4	115980703	115980703	C	T	Mast2	p.G1368R	nonsynonymous SNV
chrX	154010883	154010883	A	T	Mbtps2	p.L189H	nonsynonymous SNV
chr14	61452863	61452863	C	A	Mipep	p.L527M	nonsynonymous SNV
chr1	175804573	175804573	G	A	Mndal	p.T98M	nonsynonymous SNV
chr13	17787400	17787400	C	T	Mplkip	p.R28W	nonsynonymous SNV
chr13	17787439	17787439	C	T	Mplkip	p.R41W	nonsynonymous SNV
chr18	74867531	74867531	A	T	Myo5b	p.K943M	nonsynonymous SNV
chr19	10299025	10299025	G	T	Myrf	p.P193T	nonsynonymous SNV
chrX	100380767	100380767	C	T	Nap1l2	p.E295K	nonsynonymous SNV
chrX	100380949	100380949	T	C	Nap1l2	p.E234G	nonsynonymous SNV
chr2	52160897	52160897	T	A	Neb	p.Q558H	nonsynonymous SNV
chr17	26575624	26575624	C	T	Neurl1b	p.A197V	nonsynonymous SNV
chr10	18128278	18128278	G	A	Nhsl1	p.A54T	nonsynonymous SNV
chr10	18245691	18245691	C	A	Nhsl1	p.A923D	nonsynonymous SNV
chr2	130101902	130101902	G	T	Nop56	p.M187I	nonsynonymous SNV
chr8	73899837	73899837	C	T	Nr2f6	p.A238T	nonsynonymous SNV
chr19	13961757	13961757	C	A	Olfr1504	p.K314N	nonsynonymous SNV
chr19	13961774	13961774	A	C	Olfr1504	p.S309A	nonsynonymous SNV
chr16	58824176	58824176	A	C	Olfr175-ps1	p.Y120D	nonsynonymous SNV
chr16	58824437	58824437	T	C	Olfr175-ps1	p.T33A	nonsynonymous SNV
chr6	116466383	116466383	T	C	Olfr212	p.L196S	nonsynonymous SNV
chr6	116466392	116466392	G	T	Olfr212	p.R199M	nonsynonymous SNV
chr6	116466416	116466416	A	G	Olfr212	p.N207S	nonsynonymous SNV
chr1	176047335	176047335	C	T	Olfr231	p.V271I	nonsynonymous SNV
chr11	58497779	58497779	C	T	Olfr320	p.L135F	nonsynonymous SNV
chr7	115489785	115489785	G	T	Olfr493	p.R237S	nonsynonymous SNV
chr10	79958737	79958737	G	A	Onecut3	p.A329T	nonsynonymous SNV
chr19	11778418	11778418	G	A	Oosp3	p.E135K	nonsynonymous SNV
chr3	105789304	105789304	G	A	Ovgp1	p.V492I	nonsynonymous SNV
chr15	41632041	41632041	A	G	Oxr1	p.S22G	nonsynonymous SNV
chr19	12008229	12008229	A	T	Patl1	p.K528N	nonsynonymous SNV
chr14	80170576	80170576	A	G	Pcdh8	p.L118P	nonsynonymous SNV
chr14	93726050	93726050	C	T	Pcdh9	p.C1063Y	nonsynonymous SNV
chr18	37091718	37091718	G	A	Pcdha1	p.A594T	nonsynonymous SNV
chr18	37595757	37595757	A	G	Pcdhb12	p.I101V	nonsynonymous SNV
chr18	37634751	37634751	C	T	Pcdhb15	p.R461C	nonsynonymous SNV
chr18	37494525	37494525	T	G	Pcdhb6	p.F282V	nonsynonymous SNV
chr18	37494543	37494543	C	T	Pcdhb6	p.P288S	nonsynonymous SNV
chr18	37502118	37502118	G	A	Pcdhb7	p.E218K	nonsynonymous SNV
chr18	37503034	37503034	T	C	Pcdhb7	p.L523P	nonsynonymous SNV
chr18	37515313	37515313	T	C	Pcdhb8	p.F130S	nonsynonymous SNV
chr18	37515868	37515868	C	A	Pcdhb8	p.T315N	nonsynonymous SNV
chr18	37516162	37516162	A	G	Pcdhb8	p.N413S	nonsynonymous SNV
chr18	37516163	37516163	C	A	Pcdhb8	p.N413K	nonsynonymous SNV
chr18	37516527	37516527	A	G	Pcdhb8	p.R535G	nonsynonymous SNV
chr18	37516795	37516795	G	A	Pcdhb8	p.R624H	nonsynonymous SNV
chr18	37906897	37906897	G	T	Pcdhga10	p.W19L	nonsynonymous SNV
chr18	37906921	37906921	G	A	Pcdhga10	p.R27Q	nonsynonymous SNV
chr18	37907007	37907007	C	G	Pcdhga10	p.Q56E	nonsynonymous SNV
chr18	37907016	37907016	G	C	Pcdhga10	p.E59Q	nonsynonymous SNV
chr18	37907019	37907019	C	T	Pcdhga10	p.R60C	nonsynonymous SNV
chr18	37907020	37907020	G	C	Pcdhga10	p.R60P	nonsynonymous SNV
chr18	37907236	37907236	A	G	Pcdhga10	p.Q132R	nonsynonymous SNV
chr18	37907301	37907301	G	C	Pcdhga10	p.E154Q	nonsynonymous SNV
chr18	37907308	37907308	C	T	Pcdhga10	p.T156I	nonsynonymous SNV
chr18	37907346	37907346	C	A	Pcdhga10	p.Q169K	nonsynonymous SNV
chr18	37907355	37907355	T	C	Pcdhga10	p.S172P	nonsynonymous SNV
chr18	37907680	37907680	G	A	Pcdhga10	p.R280Q	nonsynonymous SNV
chr18	37907697	37907697	C	G	Pcdhga10	p.Q286E	nonsynonymous SNV
chr18	37907724	37907724	C	A	Pcdhga10	p.H295N	nonsynonymous SNV
chr18	37908114	37908114	G	A	Pcdhga10	p.G425R	nonsynonymous SNV
chr18	37915784	37915784	G	A	Pcdhga11	p.V64I	nonsynonymous SNV
chr18	37916509	37916509	G	T	Pcdhga11	p.K305N	nonsynonymous SNV
chr18	37926462	37926462	T	C	Pcdhga12	p.M231T	nonsynonymous SNV
chr18	37926463	37926463	G	A	Pcdhga12	p.M231I	nonsynonymous SNV
chr18	37926467	37926467	G	C	Pcdhga12	p.V233L	nonsynonymous SNV
chr18	37845069	37845069	A	G	Pcdhga4	p.K6E	nonsynonymous SNV
chr18	37845070	37845070	A	G	Pcdhga4	p.K6R	nonsynonymous SNV
chr18	37875418	37875418	A	G	Pcdhga7	p.I275V	nonsynonymous SNV
chr18	37875421	37875421	T	A	Pcdhga7	p.Y276N	nonsynonymous SNV
chr18	37875889	37875889	C	T	Pcdhga7	p.P432S	nonsynonymous SNV
chr18	37876535	37876535	T	C	Pcdhga7	p.V647A	nonsynonymous SNV
chr18	37886384	37886384	A	G	Pcdhga8	p.K280E	nonsynonymous SNV
chr18	37897548	37897548	G	A	Pcdhga9	p.G259S	nonsynonymous SNV
chr18	37897875	37897875	C	G	Pcdhga9	p.L368V	nonsynonymous SNV
chr18	37851304	37851304	A	G	Pcdhgb2	p.T565A	nonsynonymous SNV
chr18	37851338	37851338	T	C	Pcdhgb2	p.M576T	nonsynonymous SNV
chr18	37880418	37880418	G	A	Pcdhgb4	p.E71K	nonsynonymous SNV
chr18	37880826	37880826	C	T	Pcdhgb4	p.L207F	nonsynonymous SNV
chr18	37881565	37881565	T	A	Pcdhgb4	p.V453D	nonsynonymous SNV
chr18	37881612	37881612	A	G	Pcdhgb4	p.I469V	nonsynonymous SNV
chr18	37881741	37881741	C	G	Pcdhgb4	p.L512V	nonsynonymous SNV
chr18	37881812	37881812	C	G	Pcdhgb4	p.H535Q	nonsynonymous SNV
chr18	37881822	37881822	A	G	Pcdhgb4	p.T539A	nonsynonymous SNV
chr18	37881849	37881849	T	G	Pcdhgb4	p.L548V	nonsynonymous SNV
chr18	37881942	37881942	T	G	Pcdhgb4	p.S579A	nonsynonymous SNV
chr18	37882134	37882134	G	A	Pcdhgb4	p.A643T	nonsynonymous SNV
chr18	37882507	37882507	A	T	Pcdhgb4	p.Q767L	nonsynonymous SNV
chr18	37891018	37891018	G	A	Pcdhgb5	p.E71K	nonsynonymous SNV
chr18	37891217	37891217	T	C	Pcdhgb5	p.F137S	nonsynonymous SNV
chr18	37891219	37891219	T	A	Pcdhgb5	p.S138T	nonsynonymous SNV
chr18	37891744	37891744	A	T	Pcdhgb5	p.I313L	nonsynonymous SNV
chr18	37891843	37891843	C	G	Pcdhgb5	p.R346G	nonsynonymous SNV
chr18	37891844	37891844	G	A	Pcdhgb5	p.R346H	nonsynonymous SNV
chr18	37891865	37891865	C	T	Pcdhgb5	p.P353L	nonsynonymous SNV
chr18	37891876	37891876	C	G	Pcdhgb5	p.P357A	nonsynonymous SNV
chr18	37891877	37891877	C	A	Pcdhgb5	p.P357Q	nonsynonymous SNV
chr18	37891879	37891879	C	A	Pcdhgb5	p.P358T	nonsynonymous SNV
chr18	37892231	37892231	C	T	Pcdhgb5	p.P475L	nonsynonymous SNV
chr18	37892453	37892453	G	A	Pcdhgb5	p.G549D	nonsynonymous SNV
chr18	37911906	37911906	A	T	Pcdhgb7	p.K158N	nonsynonymous SNV
chr18	37911920	37911920	G	A	Pcdhgb7	p.G163D	nonsynonymous SNV
chr18	37911922	37911922	A	G	Pcdhgb7	p.M164V	nonsynonymous SNV
chr18	37911960	37911960	C	G	Pcdhgb7	p.D176E	nonsynonymous SNV
chr18	37911968	37911968	T	C	Pcdhgb7	p.L179S	nonsynonymous SNV
chr18	37911997	37911997	A	G	Pcdhgb7	p.S189G	nonsynonymous SNV
chr18	37912148	37912148	G	C	Pcdhgb7	p.R239P	nonsynonymous SNV
chr18	37912168	37912168	G	T	Pcdhgb7	p.V246L	nonsynonymous SNV
chr18	37912309	37912309	G	A	Pcdhgb7	p.D293N	nonsynonymous SNV
chr18	37912315	37912315	A	C	Pcdhgb7	p.I295L	nonsynonymous SNV
chr18	37912337	37912337	G	T	Pcdhgb7	p.R302L	nonsynonymous SNV
chr18	37912367	37912367	A	G	Pcdhgb7	p.Q312R	nonsynonymous SNV
chr18	37912379	37912379	A	G	Pcdhgb7	p.D316G	nonsynonymous SNV
chr18	37968146	37968146	T	G	Pcdhgc3	p.S649A	nonsynonymous SNV
chr11	95541041	95541041	G	A	Phb	p.A214T	nonsynonymous SNV
chr5	124578759	124578759	T	C	Pitpnm2	p.S682G	nonsynonymous SNV
chr2	60271434	60271434	G	T	Pla2r1	p.A992D	nonsynonymous SNV
chr2	153058120	153058120	C	T	Plagl2	p.R199Q	nonsynonymous SNV
chr7	17531368	17531368	T	A	Pnmal2	p.D309E	nonsynonymous SNV
chr7	17531504	17531504	G	A	Pnmal2	p.V355M	nonsynonymous SNV
chr16	38550248	38550248	A	T	Poglut1	p.M1K	nonsynonymous SNV
chr2	121168346	121168346	G	A	Ppip5k1	p.P496S	nonsynonymous SNV
chr8	34727545	34727545	C	T	Ppp2cb	p.A262V	nonsynonymous SNV
chr4	143862935	143862935	T	C	Pramel5	p.K162E	nonsynonymous SNV
chr4	143862978	143862978	T	C	Pramel5	p.I147M	nonsynonymous SNV
chr4	143862997	143862997	G	A	Pramel5	p.P141L	nonsynonymous SNV
chr4	143863013	143863013	C	T	Pramel5	p.G136R	nonsynonymous SNV
chr5	98615279	98615279	C	T	Prdm8	p.A562V	nonsynonymous SNV
chr7	18931458	18931458	G	A	Psg18	p.A389V	nonsynonymous SNV
chr7	19375417	19375417	C	T	Psg19	p.A471T	nonsynonymous SNV
chr7	19375421	19375421	G	C	Psg19	p.S469R	nonsynonymous SNV
chr7	19375492	19375492	T	G	Psg19	p.K446Q	nonsynonymous SNV
chr7	19377894	19377894	A	C	Psg19	p.I340R	nonsynonymous SNV
chr7	19382180	19382180	T	C	Psg19	p.N133D	nonsynonymous SNV
chr7	19232557	19232557	T	A	Psg21	p.N470I	nonsynonymous SNV
chr7	19232572	19232572	C	A	Psg21	p.S465I	nonsynonymous SNV
chr7	19236178	19236178	A	T	Psg21	p.Y331N	nonsynonymous SNV
chr7	19236201	19236201	T	A	Psg21	p.K323M	nonsynonymous SNV
chr7	19236289	19236289	G	T	Psg21	p.L294I	nonsynonymous SNV
chr7	19309720	19309720	G	C	Psg22	p.R290T	nonsynonymous SNV
chr7	19192448	19192448	G	T	Psg23	p.S410Y	nonsynonymous SNV
chr7	19192449	19192449	A	C	Psg23	p.S410A	nonsynonymous SNV
chr7	19192505	19192505	G	A	Psg23	p.T391I	nonsynonymous SNV
chr7	19197517	19197517	A	G	Psg23	p.Y201H	nonsynonymous SNV
chr7	19197600	19197600	C	T	Psg23	p.R173H	nonsynonymous SNV
chr7	19197629	19197629	G	T	Psg23	p.S163R	nonsynonymous SNV
chr7	19150599	19150599	T	A	Psg27	p.N49Y	nonsynonymous SNV
chr7	19008504	19008504	G	A	Psg28	p.A385V	nonsynonymous SNV
chr7	19011579	19011579	T	A	Psg28	p.Q347L	nonsynonymous SNV
chr7	19011715	19011715	A	G	Psg28	p.F302L	nonsynonymous SNV
chr17	56556322	56556322	C	A	Ptprs	p.S1288I	nonsynonymous SNV
chr17	56564908	56564908	G	A	Ptprs	p.T957M	nonsynonymous SNV
chr17	56573918	56573918	C	T	Ptprs	p.G590S	nonsynonymous SNV
chr9	43552746	43552746	C	T	Pvrl1	p.A7V	nonsynonymous SNV
chr9	43611858	43611858	A	G	Pvrl1	p.E436G	nonsynonymous SNV
chr9	43611954	43611954	C	T	Pvrl1	p.T468I	nonsynonymous SNV
chr14	8930922	8930922	T	A	Pxk	p.S32T	nonsynonymous SNV
chr1	175607914	175607914	T	A	Pydc3	p.L33Q	nonsynonymous SNV
chr1	175608088	175608088	A	T	Pydc3	p.E91V	nonsynonymous SNV
chr1	175612806	175612806	A	T	Pydc3	p.D132V	nonsynonymous SNV
chr1	175612808	175612808	A	C	Pydc3	p.T133P	nonsynonymous SNV
chr1	175612865	175612865	T	A	Pydc3	p.F152I	nonsynonymous SNV
chr1	175612910	175612910	C	T	Pydc3	p.P167S	nonsynonymous SNV
chr1	175612973	175612973	A	C	Pydc3	p.T188P	nonsynonymous SNV
chr1	175613334	175613334	G	A	Pydc3	p.R308H	nonsynonymous SNV
chr1	175613358	175613358	C	G	Pydc3	p.P316R	nonsynonymous SNV
chr1	175613679	175613679	C	T	Pydc3	p.P423L	nonsynonymous SNV
chr1	175613684	175613684	G	C	Pydc3	p.V425L	nonsynonymous SNV
chr1	175613710	175613710	T	A	Pydc3	p.S433R	nonsynonymous SNV
chr1	175613714	175613714	C	T	Pydc3	p.P435S	nonsynonymous SNV
chr1	175620814	175620814	A	G	Pydc3	p.H452R	nonsynonymous SNV
chr1	175625797	175625797	C	A	Pydc3	p.Q501K	nonsynonymous SNV
chr1	175625990	175625990	T	G	Pydc3	p.I565R	nonsynonymous SNV
chr1	175572879	175572879	T	C	Pyhin1	p.Y301H	nonsynonymous SNV
chr1	175574915	175574915	T	C	Pyhin1	p.I397T	nonsynonymous SNV
chr1	175574936	175574936	A	G	Pyhin1	p.Q404R	nonsynonymous SNV
chr1	175576135	175576135	A	G	Pyhin1	p.K419R	nonsynonymous SNV
chr11	121249356	121249356	C	T	Rab40b	p.S34N	nonsynonymous SNV
chr11	121249452	121249452	A	T	Rab40b	p.M2K	nonsynonymous SNV
chr19	4625542	4625542	G	T	Rce1	p.L26M	nonsynonymous SNV
chrX	158909738	158909738	A	G	Reps2	p.C510R	nonsynonymous SNV
chr9	48288624	48288624	C	T	Rexo2	p.R12Q	nonsynonymous SNV
chr9	106333712	106333712	G	A	Rpl29	p.A139T	nonsynonymous SNV
chr7	104728526	104728526	A	G	Rsf1	p.Y38C	nonsynonymous SNV
chr5	113687122	113687122	T	A	Sgsm1	p.I1035F	nonsynonymous SNV
chr14	60245168	60245168	G	A	Shisa2	p.D89N	nonsynonymous SNV
chr2	124979696	124979696	C	A	Slc12a1	p.P11H	nonsynonymous SNV
chr9	119103538	119103538	T	A	Slc22a13	p.R449W	nonsynonymous SNV
chr5	48666827	48666827	T	C	Slit2	p.L1024P	nonsynonymous SNV
chr4	52482644	52482644	A	G	Smc2	p.E753G	nonsynonymous SNV
chr4	52482769	52482769	C	A	Smc2	p.Q795K	nonsynonymous SNV
chr11	32720624	32720624	A	G	Smim23	p.I94T	nonsynonymous SNV
chr6	71188591	71188591	G	A	Smyd1	p.P160L	nonsynonymous SNV
chr6	71189574	71189574	T	C	Smyd1	p.K95R	nonsynonymous SNV
chr2	73112107	73112107	C	T	Sp9	p.A316V	nonsynonymous SNV
chr14	61325831	61325831	G	T	Spata13	p.R612L	nonsynonymous SNV
chr11	34636869	34636869	G	T	Spdl1	p.A165D	nonsynonymous SNV
chr5	26364781	26364781	G	A	Speer4a	p.T82I	nonsynonymous SNV
chr2	121896644	121896644	C	T	Spg11	p.R1517H	nonsynonymous SNV
chr2	121921499	121921499	C	T	Spg11	p.V684I	nonsynonymous SNV
chr2	121933946	121933946	G	A	Spg11	p.T421M	nonsynonymous SNV
chr11	32510685	32510685	A	G	Stk10	p.K680R	nonsynonymous SNV
chr11	32517922	32517922	G	A	Stk10	p.S908N	nonsynonymous SNV
chr4	125802997	125802997	G	C	Stk40	p.E93Q	nonsynonymous SNV
chr7	29102077	29102077	C	A	Supt5	p.G766C	nonsynonymous SNV
chr2	164081891	164081891	T	C	Svs3b	p.E82G	nonsynonymous SNV
chr2	164143053	164143053	C	A	Svs6	p.Q30K	nonsynonymous SNV
chr2	178137513	178137513	C	T	Sycp2	p.S68N	nonsynonymous SNV
chr5	138620645	138620645	T	A	Taf6	p.Q551L	nonsynonymous SNV
chr5	126267669	126267669	G	T	Tmem132b	p.R823L	nonsynonymous SNV
chr11	82248432	82248432	C	G	Tmem132e	p.P252R	nonsynonymous SNV
chrX	35552746	35552746	A	T	Tmem255a	p.W304R	nonsynonymous SNV
chr4	154844198	154844198	A	C	Tmem52	p.T71P	nonsynonymous SNV
chr2	121084904	121084904	C	T	Trp53bp1	p.G157S	nonsynonymous SNV
chr7	5030854	5030854	C	A	U2af2	p.A455D	nonsynonymous SNV
chr4	41143378	41143378	A	G	Ubap2	p.Y941H	nonsynonymous SNV
chr9	40839659	40839659	G	A	Ubash3b	p.L329F	nonsynonymous SNV
chr2	130426278	130426278	T	C	Ubox5	p.Y75C	nonsynonymous SNV
chr1	89952133	89952133	G	A	Ugt1a10	p.G26D	nonsynonymous SNV
chr1	89952189	89952189	G	A	Ugt1a10	p.V45M	nonsynonymous SNV
chr7	111917777	111917777	A	T	Usp17le	p.F224Y	nonsynonymous SNV
chr7	111918230	111918230	T	C	Usp17le	p.H73R	nonsynonymous SNV
chr11	67669377	67669377	T	C	Usp43	p.D997G	nonsynonymous SNV
chr11	67688822	67688822	T	C	Usp43	p.M755V	nonsynonymous SNV
chrX	45631733	45631733	C	G	Utp14a	p.R644G	nonsynonymous SNV
chr7	10526220	10526220	T	C	Vmn2r48	p.E480G	nonsynonymous SNV
chr7	10635564	10635564	C	T	Vmn2r50	p.G111R	nonsynonymous SNV
chr7	10635582	10635582	G	C	Vmn2r50	p.R105G	nonsynonymous SNV
chr9	15062235	15062235	G	A	Vstm5	p.E186K	nonsynonymous SNV
chr14	79486439	79486439	A	G	Vwa8	p.Q1125R	nonsynonymous SNV
chrX	70504457	70504457	A	T	Xlr3c	p.L135H	nonsynonymous SNV
chr2	120357660	120357660	G	T	Zfp106	p.Q928K	nonsynonymous SNV
chr7	6346112	6346112	C	G	Zfp28	p.P279A	nonsynonymous SNV
chr9	20275032	20275032	C	T	Zfp426	p.G354R	nonsynonymous SNV
chr7	51989827	51989827	C	A	Zfp473	p.A151S	nonsynonymous SNV
chr18	65784768	65784768	T	A	Zfp532	p.V706E	nonsynonymous SNV
chr4	133801385	133801385	C	T	Zfp593	p.A12T	nonsynonymous SNV
chr5	125366518	125366518	G	T	Zfp664	p.C202F	nonsynonymous SNV
chr4	120620006	120620006	C	T	Zfp69	p.G91E	nonsynonymous SNV
chr4	120620028	120620028	G	T	Zfp69	p.P84T	nonsynonymous SNV
chr4	120620045	120620045	T	C	Zfp69	p.E78G	nonsynonymous SNV
chr7	28748601	28748601	A	G	Zfp780b	p.F516S	nonsynonymous SNV
chr7	28749542	28749542	C	A	Zfp780b	p.E202D	nonsynonymous SNV
chr7	28749544	28749544	C	T	Zfp780b	p.E202K	nonsynonymous SNV
chr2	150063981	150063981	T	A	Zfp937	p.L65H	nonsynonymous SNV
chr2	150064125	150064125	T	C	Zfp937	p.V113A	nonsynonymous SNV
chr2	150064224	150064224	T	C	Zfp937	p.L146P	nonsynonymous SNV
chr2	150064233	150064233	A	T	Zfp937	p.H149L	nonsynonymous SNV
chr2	150064242	150064242	T	G	Zfp937	p.I152S	nonsynonymous SNV
chr2	150064691	150064691	A	G	Zfp937	p.K302E	nonsynonymous SNV
chr2	150064800	150064800	A	T	Zfp937	p.Y338F	nonsynonymous SNV
chr2	150064998	150064998	C	T	Zfp937	p.T404I	nonsynonymous SNV
chr2	150065019	150065019	T	A	Zfp937	p.F411Y	nonsynonymous SNV
chr2	150065027	150065027	G	A	Zfp937	p.D414N	nonsynonymous SNV
chr2	150065037	150065037	A	G	Zfp937	p.D417G	nonsynonymous SNV
chr2	150065106	150065106	G	A	Zfp937	p.G440E	nonsynonymous SNV
chr2	150065113	150065113	G	C	Zfp937	p.K442N	nonsynonymous SNV
chr2	150065166	150065166	C	T	Zfp937	p.T460I	nonsynonymous SNV
chr8	4628757	4628757	C	T	Zfp958	p.H261Y	nonsynonymous SNV
chr8	4629057	4629057	C	G	Zfp958	p.L361V	nonsynonymous SNV
chr8	4629058	4629058	T	G	Zfp958	p.L361R	nonsynonymous SNV
chr8	124860447	124860447	A	G	Zfpm1	p.T782A	nonsynonymous SNV
chr11	6300812	6300812	G	A	Zmiz2	p.V514I	nonsynonymous SNV
chrX	160374858	160374858	C	T	Zrsr2	p.C330Y	nonsynonymous SNV
chrX	51055011	51055011	G	T	1700013H16Rik	p.R4S	nonsynonymous SNV
chr5	145804023	145804023	G	C	1700018F24Rik	p.D40H	nonsynonymous SNV
chr5	145804024	145804024	A	G	1700018F24Rik	p.D40G	nonsynonymous SNV
chr5	145804991	145804991	A	G	1700018F24Rik	p.K114E	nonsynonymous SNV
chr5	145806095	145806095	T	C	1700018F24Rik	p.L207P	nonsynonymous SNV
chr5	145806158	145806158	A	C	1700018F24Rik	p.Q228P	nonsynonymous SNV
chr5	145806160	145806160	T	G	1700018F24Rik	p.S229A	nonsynonymous SNV
chr5	145806238	145806238	T	G	1700018F24Rik	p.Y255D	nonsynonymous SNV
chr5	145806344	145806344	G	A	1700018F24Rik	p.R290K	nonsynonymous SNV
chr5	139005483	139005483	G	C	1700123K08Rik	p.H75D	nonsynonymous SNV
chr5	139005524	139005524	T	C	1700123K08Rik	p.Q61R	nonsynonymous SNV
chr5	139005809	139005809	C	T	1700123K08Rik	p.R27H	nonsynonymous SNV
chr5	139005822	139005822	A	G	1700123K08Rik	p.C23R	nonsynonymous SNV
chr5	139005835	139005835	T	G	1700123K08Rik	p.R18S	nonsynonymous SNV
chr5	139005869	139005869	G	C	1700123K08Rik	p.A7G	nonsynonymous SNV
chr17	36034149	36034149	T	G	2310061I04Rik	p.Q20P	nonsynonymous SNV
chr7	51506103	51506103	A	T	2410002F23Rik	p.T21S	nonsynonymous SNV
chr7	51506104	51506104	C	T	2410002F23Rik	p.T21M	nonsynonymous SNV
chr19	7497397	7497397	A	G	2700081O15Rik	p.K613R	nonsynonymous SNV
chr2	150188374	150188374	G	A	3300002I08Rik	p.R3C	nonsynonymous SNV
chr2	150188380	150188380	T	C	3300002I08Rik	p.M1V	nonsynonymous SNV
chr14	5154721	5154721	A	G	4930555G01Rik	p.E85G	nonsynonymous SNV
chr7	49703069	49703069	C	T	4933421I07Rik	p.D63N	nonsynonymous SNV
chr7	49703082	49703082	A	C	4933421I07Rik	p.N58K	nonsynonymous SNV
chr18	4672829	4672829	C	T	9430020K01Rik	p.R198W	nonsynonymous SNV
chr5	8947308	8947308	G	A	Abcb4	p.R929Q	nonsynonymous SNV
chr5	35954770	35954770	A	T	Acox3	p.K697M	nonsynonymous SNV
chr1	167481241	167481241	A	G	Adcy10	p.S823G	nonsynonymous SNV
chr6	140625928	140625928	T	C	Aebp2	p.F301L	nonsynonymous SNV
chr1	270932	270932	C	A	Aida	p.F22L	nonsynonymous SNV
chr15	78893136	78893136	G	A	Ankrd54	p.A31V	nonsynonymous SNV
chr15	77356766	77356766	C	T	Apol7c	p.A137T	nonsynonymous SNV
chr15	77356843	77356843	A	G	Apol7c	p.L111P	nonsynonymous SNV
chrX	165739732	165739732	A	T	Arhgap6	p.T553S	nonsynonymous SNV
chr11	4580154	4580154	A	G	Ascc2	p.E656G	nonsynonymous SNV
chr7	6950230	6950230	G	C	Aurkc	p.R113P	nonsynonymous SNV
chr7	6950344	6950344	A	C	Aurkc	p.D151A	nonsynonymous SNV
chr7	6950353	6950353	G	A	Aurkc	p.R154H	nonsynonymous SNV
chr5	106886472	106886472	G	T	Barhl2	p.A130E	nonsynonymous SNV
chr17	34597007	34597007	G	T	BC051142	p.Q259H	nonsynonymous SNV
chr3	17955175	17955175	G	A	Bhlhe22	p.G130S	nonsynonymous SNV
chr3	17955214	17955214	G	C	Bhlhe22	p.D143H	nonsynonymous SNV
chrX	106020825	106020825	T	C	Brwd3	p.N64D	nonsynonymous SNV
chr11	95961317	95961317	A	G	Calcoco2	p.S303P	nonsynonymous SNV
chr11	95961383	95961383	C	G	Calcoco2	p.A281P	nonsynonymous SNV
chr11	84777619	84777619	C	T	Car4	p.A97V	nonsynonymous SNV
chr16	93610357	93610357	A	C	Cbr1	p.K239Q	nonsynonymous SNV
chr4	83309550	83309550	T	A	Ccdc171	p.F671I	nonsynonymous SNV
chr12	102183236	102183236	C	T	Ccdc88c	p.A850T	nonsynonymous SNV
chr12	102266984	102266984	A	G	Ccdc88c	p.W20R	nonsynonymous SNV
chr17	45556686	45556686	C	T	Cdc5l	p.V208I	nonsynonymous SNV
chr7	20443435	20443435	C	T	Ceacam16	p.A133T	nonsynonymous SNV
chr6	120443705	120443705	G	A	Cecr6	p.A23V	nonsynonymous SNV
chr10	99977811	99977811	T	C	Cep290	p.L700S	nonsynonymous SNV
chr1	141999044	141999044	A	T	Cfh	p.D907E	nonsynonymous SNV
chr8	106864668	106864668	A	G	Cmtm3	p.E7G	nonsynonymous SNV
chr8	97787000	97787000	C	T	Cngb1	p.G795R	nonsynonymous SNV
chr9	105836540	105836540	A	C	Col6a5	p.F704V	nonsynonymous SNV
chr3	19864305	19864305	A	G	Cp	p.N58D	nonsynonymous SNV
chr7	97591888	97591888	C	T	Crebzf	p.P122S	nonsynonymous SNV
chr15	78178885	78178885	T	A	Csf2rb	p.M654K	nonsynonymous SNV
chr5	146670386	146670386	G	T	Cyp3a11	p.L444I	nonsynonymous SNV
chr5	146671916	146671916	A	G	Cyp3a11	p.S410P	nonsynonymous SNV
chr5	146676537	146676537	A	C	Cyp3a11	p.S278A	nonsynonymous SNV
chr5	146677529	146677529	C	A	Cyp3a11	p.K243N	nonsynonymous SNV
chr5	146677533	146677533	G	T	Cyp3a11	p.P242Q	nonsynonymous SNV
chr15	95455328	95455328	C	T	Dbx2	p.V310M	nonsynonymous SNV
chr6	83133301	83133301	G	A	Dctn1	p.D106N	nonsynonymous SNV
chrX	140357870	140357870	A	T	Dcx	p.M156K	nonsynonymous SNV
chr6	39472704	39472704	C	T	Dennd2a	p.V309M	nonsynonymous SNV
chr6	148990132	148990132	A	T	Dennd5b	p.F589L	nonsynonymous SNV
chr3	62296337	62296337	G	A	Dhx36	p.H378Y	nonsynonymous SNV
chr6	73074631	73074631	T	A	Dnah6	p.K1968I	nonsynonymous SNV
chr1	46244010	46244010	G	A	Dnah7b	p.G1252D	nonsynonymous SNV
chr1	46244148	46244148	T	C	Dnah7b	p.V1298A	nonsynonymous SNV
chr1	46430115	46430115	A	G	Dnah7b	p.K4013R	nonsynonymous SNV
chr14	44680678	44680678	G	A	Ear12	p.A43T	nonsynonymous SNV
chr14	44680826	44680826	G	A	Ear12	p.R92K	nonsynonymous SNV
chr7	144390313	144390313	T	A	Ebf3	p.S532C	nonsynonymous SNV
chr7	144392141	144392141	C	T	Ebf3	p.G424S	nonsynonymous SNV
chr19	9043977	9043977	T	A	Eef1g	p.I120N	nonsynonymous SNV
chr19	9047443	9047443	A	T	Eef1g	p.E234D	nonsynonymous SNV
chr6	99616706	99616706	T	A	Eif4e3	p.E14V	nonsynonymous SNV
chr15	78503377	78503377	C	T	Elfn2	p.V467M	nonsynonymous SNV
chr14	45938128	45938128	C	A	Ero1l	p.G13V	nonsynonymous SNV
chr8	75286677	75286677	T	C	F2rl3	p.V211A	nonsynonymous SNV
chr8	75286958	75286958	G	C	F2rl3	p.V305L	nonsynonymous SNV
chr3	38788622	38788622	A	C	Fat4	p.Q914P	nonsynonymous SNV
chr3	38789791	38789791	G	A	Fat4	p.D1304N	nonsynonymous SNV
chr3	38790323	38790323	G	A	Fat4	p.S1481N	nonsynonymous SNV
chr11	34105779	34105779	T	C	Foxi1	p.S284G	nonsynonymous SNV
chr11	121121662	121121662	A	C	Foxk2	p.H73P	nonsynonymous SNV
chr17	88862449	88862449	C	T	Foxn2	p.S128L	nonsynonymous SNV
chr15	78873307	78873307	G	A	Galr3	p.V173M	nonsynonymous SNV
chr15	78873620	78873620	A	T	Galr3	p.H277L	nonsynonymous SNV
chr15	78720280	78720280	G	A	Gga1	p.D358N	nonsynonymous SNV
chr11	72250853	72250853	C	G	Ggt6	p.P226A	nonsynonymous SNV
chr2	177567468	177567468	T	A	Gm14325	p.Q175H	nonsynonymous SNV
chr2	177259741	177259741	C	A	Gm14420	p.N134K	nonsynonymous SNV
chr2	177259744	177259744	C	A	Gm14420	p.H135Q	nonsynonymous SNV
chr2	177259878	177259878	T	C	Gm14420	p.I180T	nonsynonymous SNV
chr2	177260097	177260097	C	T	Gm14420	p.A253V	nonsynonymous SNV
chr2	177260112	177260112	T	C	Gm14420	p.L258P	nonsynonymous SNV
chr2	177260139	177260139	C	G	Gm14420	p.A267G	nonsynonymous SNV
chr2	177260185	177260185	T	A	Gm14420	p.H282Q	nonsynonymous SNV
chr2	177260857	177260857	T	A	Gm14420	p.H506Q	nonsynonymous SNV
chr2	177260860	177260860	C	A	Gm14420	p.S507R	nonsynonymous SNV
chr5	147337451	147337451	C	T	Gm3404	p.A16V	nonsynonymous SNV
chr5	147337483	147337483	C	A	Gm3404	p.R27S	nonsynonymous SNV
chr5	147337856	147337856	A	G	Gm3404	p.I91V	nonsynonymous SNV
chr5	147337865	147337865	G	T	Gm3404	p.G94C	nonsynonymous SNV
chr5	147339703	147339703	G	A	Gm3404	p.E226K	nonsynonymous SNV
chr5	147339709	147339709	C	A	Gm3404	p.P228T	nonsynonymous SNV
chr14	8382311	8382311	C	T	Gm3558	p.S201N	nonsynonymous SNV
chr14	8382317	8382317	G	T	Gm3558	p.P199Q	nonsynonymous SNV
chr14	8382447	8382447	G	T	Gm3558	p.H156N	nonsynonymous SNV
chr14	7923284	7923284	C	T	Gm3696	p.D15N	nonsynonymous SNV
chr1	141670649	141670649	T	G	Gm4788	p.Q101H	nonsynonymous SNV
chr14	67487820	67487820	A	T	Gm5464	p.K23M	nonsynonymous SNV
chr5	147303045	147303045	C	A	Gm6370	p.R27S	nonsynonymous SNV
chr5	147303481	147303481	G	C	Gm6370	p.R111T	nonsynonymous SNV
chr5	147305363	147305363	A	G	Gm6370	p.T257A	nonsynonymous SNV
chr5	147305519	147305519	G	T	Gm6370	p.V309F	nonsynonymous SNV
chr9	118415665	118415665	C	T	Golga4	p.A21V	nonsynonymous SNV
chr4	151657313	151657313	G	A	Gpr153	p.G504D	nonsynonymous SNV
chr11	72950889	72950889	C	T	Gsg2	p.S292N	nonsynonymous SNV
chr11	72951517	72951517	T	G	Gsg2	p.S83R	nonsynonymous SNV
chr11	72951534	72951534	C	A	Gsg2	p.R77L	nonsynonymous SNV
chr5	130475326	130475326	C	T	Gusb	p.G265D	nonsynonymous SNV
chr17	34282400	34282400	C	G	H2-DMb2	p.H14D	nonsynonymous SNV
chr17	36257785	36257785	A	G	H2-T10	p.S41P	nonsynonymous SNV
chr9	58671685	58671685	C	T	Hcn4	p.H123Y	nonsynonymous SNV
chr11	74982955	74982955	A	G	Hic1	p.S23P	nonsynonymous SNV
chr4	119804939	119804939	T	C	Hivep3	p.L1994P	nonsynonymous SNV
chr4	119804950	119804950	T	C	Hivep3	p.C1998R	nonsynonymous SNV
chr5	109110760	109110760	G	C	Idua	p.G443A	nonsynonymous SNV
chr4	135242475	135242475	T	G	Ifnlr1	p.W7G	nonsynonymous SNV
chr4	139802219	139802219	C	T	Igsf21	p.R23H	nonsynonymous SNV
chr15	78312103	78312103	G	T	Il2rb	p.R475S	nonsynonymous SNV
chr11	32093276	32093276	T	A	Il9r	p.T228S	nonsynonymous SNV
chr11	32093306	32093306	T	C	Il9r	p.I218V	nonsynonymous SNV
chr19	9951128	9951128	T	C	Incenp	p.K683R	nonsynonymous SNV
chr18	24270248	24270248	C	A	Ino80c	p.A138S	nonsynonymous SNV
chr18	32239796	32239796	G	A	Iws1	p.A208T	nonsynonymous SNV
chr7	53073552	53073552	G	T	Kcnj14	p.P247T	nonsynonymous SNV
chr7	53074762	53074762	C	T	Kcnj14	p.V230M	nonsynonymous SNV
chr7	53075115	53075115	A	T	Kcnj14	p.L112Q	nonsynonymous SNV
chr7	53075226	53075226	A	G	Kcnj14	p.L75P	nonsynonymous SNV
chr7	53075242	53075242	G	C	Kcnj14	p.R70G	nonsynonymous SNV
chr7	150293280	150293280	C	T	Kcnq1	p.S6F	nonsynonymous SNV
chr4	136111210	136111210	A	G	Kdm1a	p.F559S	nonsynonymous SNV
chr19	37485832	37485832	A	T	Kif11	p.D759V	nonsynonymous SNV
chr4	41356848	41356848	A	G	Kif24	p.F373L	nonsynonymous SNV
chr6	130179955	130179955	G	T	Klra7	p.T67K	nonsynonymous SNV
chr6	128568519	128568519	C	T	Klrb1a	p.G97R	nonsynonymous SNV
chr6	128568521	128568521	T	C	Klrb1a	p.D96G	nonsynonymous SNV
chr12	73186101	73186101	G	A	L3hypdh	p.P15S	nonsynonymous SNV
chr11	20729327	20729327	C	A	Lgalsl	p.G107V	nonsynonymous SNV
chr11	82612982	82612982	C	T	Lig3	p.A848V	nonsynonymous SNV
chr14	102317863	102317863	A	G	Lmo7	p.E1252G	nonsynonymous SNV
chr7	119556318	119556318	G	T	Micalcl	p.E620D	nonsynonymous SNV
chr7	119556334	119556334	A	G	Micalcl	p.N626D	nonsynonymous SNV
chr6	39370118	39370118	C	G	Mkrn1	p.W55C	nonsynonymous SNV
chr11	59557313	59557313	A	T	Mprip	p.Q396L	nonsynonymous SNV
chr3	19115680	19115680	A	T	Mtfr1	p.Q164L	nonsynonymous SNV
chr11	75474016	75474016	A	G	Myo1c	p.T262A	nonsynonymous SNV
chr9	59627895	59627895	G	A	Myo9a	p.E159K	nonsynonymous SNV
chr4	46502307	46502307	G	A	Nans	p.G26D	nonsynonymous SNV
chr13	3883615	3883615	G	A	Net1	p.R443C	nonsynonymous SNV
chr11	93811293	93811293	C	T	Nme2	p.E137K	nonsynonymous SNV
chr11	93814125	93814125	C	T	Nme2	p.V73M	nonsynonymous SNV
chr3	90269266	90269266	C	T	Npr1	p.A54T	nonsynonymous SNV
chr10	66730775	66730775	T	C	Nrbf2	p.Q99R	nonsynonymous SNV
chr10	86241955	86241955	G	A	Nt5dc3	p.G34D	nonsynonymous SNV
chr10	86275125	86275125	G	A	Nt5dc3	p.R173K	nonsynonymous SNV
chr7	63540016	63540016	C	T	Oca2	p.S206L	nonsynonymous SNV
chr13	21224650	21224650	A	G	Olfr263	p.D2G	nonsynonymous SNV
chr13	21224657	21224657	C	A	Olfr263	p.S4R	nonsynonymous SNV
chr11	73267615	73267615	G	A	Olfr380	p.S33F	nonsynonymous SNV
chr11	73267616	73267616	A	G	Olfr380	p.S33P	nonsynonymous SNV
chr11	73299643	73299643	T	C	Olfr381	p.I228V	nonsynonymous SNV
chr11	73416861	73416861	T	A	Olfr384	p.L260I	nonsynonymous SNV
chr11	73417014	73417014	C	T	Olfr384	p.P311S	nonsynonymous SNV
chr11	73613211	73613211	C	T	Olfr391-ps	p.G16D	nonsynonymous SNV
chr11	73627778	73627778	G	C	Olfr392	p.L269V	nonsynonymous SNV
chr11	73627792	73627792	C	G	Olfr392	p.S264T	nonsynonymous SNV
chr11	73627793	73627793	T	C	Olfr392	p.S264G	nonsynonymous SNV
chr11	73627963	73627963	A	C	Olfr392	p.I207S	nonsynonymous SNV
chr11	73628412	73628412	C	T	Olfr392	p.M57I	nonsynonymous SNV
chr11	73628413	73628413	A	G	Olfr392	p.M57T	nonsynonymous SNV
chr11	73628434	73628434	C	T	Olfr392	p.R50Q	nonsynonymous SNV
chr11	73720183	73720183	A	C	Olfr395	p.N270K	nonsynonymous SNV
chr11	73720680	73720680	T	G	Olfr395	p.M105L	nonsynonymous SNV
chr11	73720733	73720733	C	T	Olfr395	p.S87N	nonsynonymous SNV
chr11	74083409	74083409	G	A	Olfr406	p.V173I	nonsynonymous SNV
chr7	110477086	110477086	G	A	Olfr598	p.V29M	nonsynonymous SNV
chr2	131108471	131108471	G	T	Pank2	p.R333M	nonsynonymous SNV
chr3	40886756	40886756	A	G	Pgrmc2	p.L54P	nonsynonymous SNV
chr15	81700820	81700820	C	G	Phf5a	p.G62A	nonsynonymous SNV
chr15	81700863	81700863	C	T	Phf5a	p.E48K	nonsynonymous SNV
chrX	71016926	71016926	A	C	Plxnb3	p.E1833A	nonsynonymous SNV
chr19	58750797	58750797	T	G	Pnlip	p.I226M	nonsynonymous SNV
chr19	58750925	58750925	T	C	Pnlip	p.F232L	nonsynonymous SNV
chr7	148660940	148660940	C	T	Polr2l	p.E28K	nonsynonymous SNV
chr9	106101458	106101458	C	T	Ppm1m	p.G23R	nonsynonymous SNV
chr4	132135807	132135807	G	A	Ptafr	p.V198I	nonsynonymous SNV
chr1	140004401	140004401	C	A	Ptprc	p.E241D	nonsynonymous SNV
chr1	140008831	140008831	T	C	Ptprc	p.K139E	nonsynonymous SNV
chrX	46062834	46062834	C	T	Rbmx2	p.A190V	nonsynonymous SNV
chrX	46062871	46062871	G	T	Rbmx2	p.R202S	nonsynonymous SNV
chrX	46062878	46062878	A	T	Rbmx2	p.S205C	nonsynonymous SNV
chr7	114353790	114353790	G	A	Rbmxl2	p.G256D	nonsynonymous SNV
chr11	82631923	82631923	G	A	Rffl	p.R59W	nonsynonymous SNV
chr4	119164959	119164959	C	T	Rimkla	p.G36S	nonsynonymous SNV
chr11	49839071	49839071	G	A	Rnf130	p.D57N	nonsynonymous SNV
chr11	49839086	49839086	G	A	Rnf130	p.G62R	nonsynonymous SNV
chr12	101792576	101792576	A	T	Rps6ka5	p.V699E	nonsynonymous SNV
chr12	101792581	101792581	A	T	Rps6ka5	p.S697R	nonsynonymous SNV
chr17	24090265	24090265	A	C	Sbpl	p.Y216D	nonsynonymous SNV
chr17	24090271	24090271	T	C	Sbpl	p.N214D	nonsynonymous SNV
chr17	24090312	24090312	T	G	Sbpl	p.D200A	nonsynonymous SNV
chr17	24090317	24090317	A	T	Sbpl	p.D198E	nonsynonymous SNV
chr17	24090319	24090319	C	T	Sbpl	p.D198N	nonsynonymous SNV
chr17	24090320	24090320	C	G	Sbpl	p.K197N	nonsynonymous SNV
chr15	83458396	83458396	T	C	Scube1	p.Q317R	nonsynonymous SNV
chr3	75062004	75062004	C	T	Serpini2	p.D197N	nonsynonymous SNV
chr3	75063578	75063578	T	A	Serpini2	p.K98M	nonsynonymous SNV
chr19	47394772	47394772	C	G	Sh3pxd2a	p.V156L	nonsynonymous SNV
chr4	45460493	45460493	G	A	Shb	p.R365W	nonsynonymous SNV
chr4	45542906	45542906	G	A	Shb	p.T76M	nonsynonymous SNV
chr5	93371372	93371372	G	A	Shroom3	p.R810Q	nonsynonymous SNV
chr4	112322321	112322321	T	C	Skint2	p.F312S	nonsynonymous SNV
chr4	111611523	111611523	C	T	Skint8	p.P263L	nonsynonymous SNV
chr17	34981339	34981339	T	A	Skiv2l	p.I636F	nonsynonymous SNV
chr18	77099845	77099845	C	T	Skor2	p.A841V	nonsynonymous SNV
chr18	77099865	77099865	A	G	Skor2	p.R848G	nonsynonymous SNV
chr11	72072625	72072625	C	T	Slc13a5	p.S187N	nonsynonymous SNV
chr17	12868387	12868387	C	T	Slc22a1	p.D47N	nonsynonymous SNV
chr19	8191380	8191380	T	C	Slc22a28	p.N226S	nonsynonymous SNV
chr11	82817246	82817246	A	T	Slfn8	p.S690T	nonsynonymous SNV
chr11	82830556	82830556	G	T	Slfn8	p.A221E	nonsynonymous SNV
chr11	82830695	82830695	C	T	Slfn8	p.A175T	nonsynonymous SNV
chr11	82830735	82830735	C	A	Slfn8	p.R161S	nonsynonymous SNV
chr11	82830743	82830743	T	C	Slfn8	p.K159E	nonsynonymous SNV
chr11	82830759	82830759	A	T	Slfn8	p.D153E	nonsynonymous SNV
chr11	82830791	82830791	C	T	Slfn8	p.D143N	nonsynonymous SNV
chr11	82830812	82830812	T	A	Slfn8	p.I136L	nonsynonymous SNV
chr19	53702432	53702432	A	G	Smc3	p.Q466R	nonsynonymous SNV
chr7	125328103	125328103	G	A	Smg1	p.L1025F	nonsynonymous SNV
chr2	139407348	139407348	G	A	Sptlc3	p.V309I	nonsynonymous SNV
chr6	48447374	48447374	A	G	Sspo	p.E4919G	nonsynonymous SNV
chr17	34961779	34961779	G	A	Stk19	p.A163V	nonsynonymous SNV
chr7	14811241	14811241	T	C	Sult2a6	p.I239V	nonsynonymous SNV
chr7	14811243	14811243	T	C	Sult2a6	p.Q238R	nonsynonymous SNV
[truncated: 3,665 more rows]
